# Supplementary material for: Differences in network controllability and regional gene expression underlie hallucinations in Parkinson’s disease
Source: Brain. 2020 Oct 29;143(11):3435–48. doi: 10.1093/brain/awaa270 (PMC7719028; doi:10.1093/brain/awaa270)
Supplement: awaa270_Supplementary_Data [file awaa270_supplementary_data.zip]

Archive with 4 entries (3 files):
- awaa270-suppl_data/
- awaa270-suppl_data/brain-2019-02293-File006.pdf
- awaa270-suppl_data/brain-2019-02293-File007.xlsx
- awaa270-suppl_data/brain-2019-02293-File008.xlsx
