# Supplementary material for: Differences in network controllability and regional gene expression underlie hallucinations in Parkinson’s disease
Source: Brain. 2020 Oct 29;143(11):3435–48. doi: 10.1093/brain/awaa270 (PMC7719028; doi:10.1093/brain/awaa270)
Supplement: awaa270_Supplementary_Data [file awaa270_supplementary_data.zip › awaa270-suppl_data/brain-2019-02293-File007.xlsx]

## Sheet: Sheet1
Gene correlation with Visual hallucinations trait
Cyan Module				GreenYellow Module
Gene Name	Effect	p value		Gene Name	Effect	p value
FRMD8	-0.306281	3.38e-05		USE1	0.24875	0.000842064
UPF1	-0.278588	0.000173532		BLVRB	0.241022	0.00123081
MAT2A	-0.264634	0.000371625		LOC554206	0.233544	0.0017572
ZC3H11A	-0.254113	0.000642505		POLR2J	0.225818	0.00250973
ZKSCAN7	-0.24995	0.000792992		ELAVL2	0.223562	0.00277907
SIK3	-0.249427	0.000814049		KLHL3	-0.218502	0.00348046
CLDN15	-0.239553	0.00132114		MYL6B	0.207953	0.00547852
STX16	-0.23561	0.00159434		NUFIP2	-0.207801	0.00551358
SNX9	-0.228498	0.00222074		NELFA	-0.206256	0.00588187
AKAP17A	-0.22642	0.00244198		TIMM17B	0.206036	0.00593615
IST1	-0.223911	0.00273576		NDUFB7	0.204429	0.0063456
SEMA4C	-0.219888	0.00327389		RPL18A	0.202448	0.00688513
LINC00115	-0.218317	0.00350892		AK1	0.200855	0.00734822
PRPF4B	-0.217575	0.0036251		CHMP2A	0.199053	0.00790498
RNF114	-0.215812	0.00391506		CORT	0.198195	0.00818304
NUTM2B-AS1	-0.214873	0.00407796		C19orf53	0.197181	0.00852306
ZNF160	-0.214319	0.00417681		TIMM13	0.196569	0.00873439
SYVN1	-0.211302	0.00475438		LSP1	0.194806	0.00936839
SLTM	-0.211089	0.00479768		GPN2	0.193931	0.00969844
RICTOR	-0.210689	0.00488017		EXOSC4	0.193747	0.00976898
DSE	-0.210311	0.00495911		GADD45GIP1	0.193148	0.0100018
DAZAP1	-0.210112	0.00500117		KLHL35	0.192161	0.0103966
KLHL4	-0.20847	0.00536058		NDUFS6	0.190446	0.0111155
ELOA	-0.206951	0.00571368		DPY30	0.190172	0.011234
ESCO1	-0.206291	0.00587319		SLC27A5	0.189576	0.0114964
CDKN2AIPNL	0.206012	0.00594207		AURKAIP1	0.189265	0.0116352
LOXL2	-0.204241	0.00639513		APH1A	-0.188967	0.0117702
SRRT	-0.199129	0.0078809		PMS2P1	0.188267	0.0120913
LOC150776	-0.198276	0.00815651		GFER	0.187907	0.0122596
SNHG17	-0.197425	0.00844022		NAA11	0.187815	0.0123033
XRN1	-0.197169	0.00852715		DGCR6	0.187783	0.0123181
RCAN1	-0.197061	0.00856409		BLOC1S1	0.187764	0.0123271
TEX261	-0.196974	0.00859395		NINJ1	0.187515	0.0124451
DENND6A	-0.192998	0.0100613		TOMM6	0.186422	0.0129757
PTCD3	-0.192748	0.0101605		MYO1C	-0.186347	0.0130128
PHF2	-0.191777	0.010554		NFAT5	-0.18624	0.0130662
ARID4B	-0.19113	0.0108237		BUB3	-0.18574	0.0133167
USP37	-0.189417	0.0115675		MRPS21	0.183519	0.0144827
POGK	-0.189038	0.0117379		SNRPD2	0.182228	0.0152004
SPNS2	-0.187549	0.012429		SURF1	0.181976	0.0153442
KLHL21	-0.186227	0.0130726		LOC645166	0.181925	0.015373
DENND6B	0.185785	0.0132944		TGFBR3L	0.181048	0.0158833
ITPK1	-0.18578	0.0132969		FBXW9	0.180439	0.0162462
GABPB1-AS1	-0.185488	0.0134449		NAA38	0.17972	0.016684
POLK	-0.18484	0.013779		ZNF562	-0.179706	0.0166927
TTC1	0.183867	0.0142942		ELOB	0.178344	0.0175503
USP48	-0.183835	0.0143115		FAU	0.177858	0.0178651
PUS1	-0.181028	0.0158952		HCFC1R1	0.177541	0.0180736
GIT2	-0.180016	0.0165024		IFFO2	-0.177394	0.0181706
LCOR	-0.17887	0.0172147		LINC00965	-0.177129	0.0183474
CCDC130	-0.178654	0.0173519		UBE2MP1	0.176519	0.0187596
PLEKHM1	-0.178385	0.0175237		SLC35E1	-0.176014	0.0191064
DHFR2	-0.178248	0.0176122		VPS33A	0.175691	0.0193311
SMC5	-0.177609	0.0180286		PCSK1N	0.175116	0.0197376
PAGR1	-0.177012	0.0184257		FZD9	0.174982	0.0198327
GCN1	-0.175797	0.0192575		TOLLIP	0.174975	0.0198379
TAS2R19	-0.175061	0.0197764		PET100	0.174928	0.019872
CEP350	-0.174506	0.0201764		MORN2	0.173673	0.020789
USP16	-0.174055	0.0205063		PMVK	0.17325	0.0211063
RBBP9	-0.173151	0.0211813		TPX2	0.171857	0.0221809
UBN2	-0.171422	0.0225259		YDJC	0.170695	0.0231132
ZZEF1	-0.170941	0.0229129		COPS6	0.170665	0.0231379
GUSBP4	-0.170891	0.0229541		TMEM234	0.170483	0.0232869
KANSL1	-0.170728	0.0230864		CCDC85B	0.170146	0.023565
TPCN1	-0.170211	0.0235113		CCS	0.169774	0.023876
RBPJ	-0.169068	0.0244754		ZNF445	-0.169653	0.0239778
GTF2IRD1	-0.168625	0.0248577		STBD1	0.169095	0.0244522
HAUS8	-0.167991	0.0254144		KLHL36	-0.168704	0.0247896
WDR90	-0.167951	0.0254493		POLR2I	0.16841	0.0250453
ANKS6	-0.1676	0.0257626		C11orf80	0.16748	0.0258702
ARHGEF18	-0.166295	0.0269558		ATG16L2	-0.167289	0.0260427
CRIPAK	-0.165566	0.027642		NDUFA3	0.167079	0.0262332
RBM12B	-0.165195	0.0279972		EDF1	0.16591	0.027316
FRMD5	-0.164489	0.0286835		C9orf16	0.165339	0.0278591
SLC1A4	0.164241	0.0289287		TTC9C	0.165168	0.0280238
GIGYF2	-0.162448	0.0307504		PHACTR1	0.164897	0.0282857
PLAGL2	-0.161659	0.031583		SLC1A6	0.164493	0.0286797
CCNJ	-0.161025	0.0322646		MRPL23	0.164412	0.0287602
NUP107	-0.161009	0.0322824		CHAC2	0.163666	0.0295026
MAATS1	-0.159929	0.0334744		SF3B5	0.1623	0.0309055
PDE4B	-0.159761	0.0336636		TOMM7	0.161985	0.0312369
SEC14L5	-0.158486	0.0351248		TPPP	-0.161929	0.0312958
GOLGA1	-0.158214	0.0354439		PDGFRB	-0.161763	0.0314714
TBC1D8B	-0.158135	0.0355362		PHF5A	-0.161077	0.0322081
FAM86C1	0.15807	0.0356134		SMYD3	0.16098	0.0323138
TOP3A	-0.157786	0.0359497		EEF1AKMT1	0.160749	0.0325655
KIF25	-0.15711	0.0367623		GOLGA4	-0.160642	0.0326835
ZMYND8	-0.15332	0.04161		NDUFV3	0.160311	0.033049
MRPS5	-0.152988	0.0420587		NHP2	0.160149	0.0332288
NEIL1	-0.152608	0.0425778		GDAP1L1	0.159984	0.0334124
SPEN	-0.152157	0.043201		ANKK1	-0.159668	0.0337676
NAP1L1	-0.151987	0.0434382		RPL36	0.158387	0.0352401
PHACTR4	-0.151537	0.0440692		CCDC167	0.158063	0.0356212
IFIT5	-0.150547	0.0454872		RABEP1	0.157894	0.0358219
LINC00999	-0.150482	0.0455816		LOC105372480	0.15769	0.0360647
EHMT1	-0.15046	0.0456143		PAFAH1B3	0.157354	0.0364672
HNRNPDL	-0.150429	0.0456585		ZWILCH	0.157017	0.0368756
DND1	-0.150381	0.0457291		SYT5	0.156933	0.0369779
CEP192	-0.149794	0.0465909		ANKRD18CP	-0.156762	0.0371865
PPIL2	-0.148274	0.0488861		ACOT9	-0.156597	0.0373901
N4BP2L2	-0.148201	0.0489988		FAM213B	0.156432	0.0375932
ABCD4	-0.146924	0.0510031		HDGFL1	0.156422	0.0376057
PIN4P1	-0.145556	0.0532253		SLC39A3	0.156135	0.0379613
STARD9	-0.145394	0.0534948		C19orf70	0.155569	0.038673
ZNF783	-0.144656	0.0547312		MON1A	0.155429	0.0388499
SP2	-0.142901	0.0577683		FHL3	0.155137	0.0392234
CHD2	-0.142546	0.0583995		GGT6	-0.154871	0.0395646
LOC729737	-0.141342	0.0605816		PCDH18	0.153855	0.0408953
JAKMIP3	-0.140648	0.061869		PBRM1	-0.153118	0.0418832
CTTNBP2	-0.140057	0.0629834		PSMB10	0.15267	0.0424931
TRANK1	-0.139748	0.063572		ATOX1	0.152636	0.0425391
LYST	-0.138317	0.0663608		DGKA	0.152618	0.0425645
TDRD6	-0.137925	0.067141		ALKBH7	0.15246	0.0427818
ULK3	-0.137621	0.0677511		DNAJC30	0.152223	0.0431092
ZBTB5	-0.137321	0.0683575		NDNF	0.151959	0.0434772
SETDB1	-0.137258	0.0684873		METTL26	0.15176	0.0437557
CPEB4	-0.137043	0.0689242		LCMT1	0.151693	0.0438492
CCAR1	-0.136912	0.0691937		FZR1	0.151548	0.0440539
ZNF398	-0.136781	0.0694612		UQCR11	0.15103	0.044791
ZNF133	-0.136171	0.0707262		NDUFA11	0.150385	0.0457227
FABP3	0.13543	0.0722876		RPS15	0.150365	0.0457519
SMC4	-0.133821	0.0757733		SHPRH	-0.150069	0.0461847
CALCOCO1	-0.133513	0.0764552		NOSIP	0.149913	0.0464142
FAM13A-AS1	-0.132884	0.077865		TMEM258	0.149558	0.0469414
ANKZF1	-0.132778	0.0781048		ZNF428	0.149533	0.0469781
CROCCP2	-0.132046	0.0797758		C8orf33	0.14821	0.0489852
C2CD3	-0.131389	0.0812986		AGAP5	-0.148002	0.049307
PDPR	-0.131142	0.081878		DMAC1	0.147911	0.0494481
NAPB	0.131118	0.0819338		TVP23A	0.147696	0.0497838
MEX3B	-0.130228	0.0840493		NDUFA13	0.147661	0.0498392
TRIP4	-0.130172	0.0841827		FAM207A	0.14763	0.0498865
ZNF274	-0.128346	0.0886648		MEA1	0.147305	0.0503981
WAPL	-0.127226	0.0915056		LOC101927974	0.14718	0.0505965
SETX	-0.126966	0.0921777		PARVB	0.14717	0.0506117
DVL2	-0.126744	0.0927521		SELENOM	0.147048	0.0508063
FBN1	-0.125871	0.0950419		SPATC1L	0.14701	0.0508668
ZNF192P1	-0.125097	0.0971084		MRPL2	0.14694	0.0509776
MALAT1	-0.124896	0.0976492		RARS	0.146867	0.0510946
MRPS33	0.124878	0.0977005		EMG1	0.146694	0.0513719
FAM214A	-0.124333	0.0991819		CHCHD5	0.146672	0.0514076
USP47	-0.124307	0.0992556		COPE	0.146292	0.0520199
HP1BP3	-0.122142	0.105328		COMTD1	0.146279	0.0520418
USP49	-0.121824	0.106247		DUSP23	0.146142	0.0522638
MYO5C	-0.120936	0.108837		FLJ20021	0.146011	0.0524785
TAS2R14	-0.120759	0.109359		PALM3	0.145887	0.0526809
PRB2	-0.120031	0.111529		POR	0.145882	0.0526887
RASA3	-0.119983	0.111674		HINT2	0.145687	0.0530102
AGO4	-0.119934	0.11182		WDR83OS	0.145323	0.0536116
CREBZF	-0.118035	0.117654		HHLA3	0.145184	0.0538443
RDH5	-0.117631	0.118924		C1orf53	0.14501	0.0541356
NUP54	-0.117131	0.120511		EBP	0.144964	0.0542117
TAF1C	-0.116269	0.123285		DHFR	-0.14492	0.0542856
MAPKBP1	-0.116054	0.123985		CALY	0.144669	0.0547093
SZT2	-0.115915	0.124438		NUTF2	0.144557	0.0548995
UGGT2	-0.115491	0.125832		MRPS11	0.144364	0.0552265
IRF2	-0.115381	0.126194		DGCR6L	0.144179	0.055544
UBAP1L	-0.114984	0.127512		EMC6	0.144024	0.0558099
PTPN2	-0.114927	0.127703		POLD1	-0.143812	0.0561742
ULK1	-0.114739	0.128331		FAM173A	0.143654	0.0564484
RMND5A	-0.114576	0.128879		CASP5	0.143649	0.0564578
SLC9A8	-0.114557	0.128943		ROMO1	0.143617	0.0565126
PHC2	-0.114186	0.130196		ERLEC1	0.143295	0.0570751
ELMOD3	-0.114074	0.130574		SIVA1	0.143247	0.0571595
USP1	-0.114007	0.130801		ANGPTL6	0.143245	0.0571622
PHF8	-0.113987	0.130869		MGMT	0.143052	0.0575013
PRPF39	-0.112969	0.134367		SELENOK	0.142804	0.0579398
ERN1	-0.112793	0.134977		RAX2	-0.14241	0.0586415
BUD13	-0.112637	0.135522		TMEM54	0.142358	0.058735
PRPF38A	-0.112028	0.137662		METTL27	0.142343	0.0587626
SGK494	-0.111462	0.139673		NAA10	0.142295	0.0588483
SEC31B	-0.111383	0.139957		DTX1	0.142049	0.0592917
SENP7	-0.111176	0.140698		ADAMTSL2	0.141972	0.0594317
SUN1	-0.111066	0.141096		FUT6	-0.141886	0.0595868
RADIL	-0.111009	0.141299		NDUFB8	0.141237	0.0607749
ZC3H4	-0.110811	0.142016		LRRC37A3	-0.141157	0.0609217
PAXIP1	-0.109243	0.147779		LGI1	0.141126	0.0609799
GTF2H2B	-0.108875	0.149158		UBA52	0.141123	0.0609845
LINC00599	-0.107906	0.152831		RGS19	0.141056	0.0611098
ADAMTS13	-0.107597	0.154015		SEMA6B	0.140832	0.0615248
VPS54	-0.107193	0.155578		PTPRN	0.140526	0.0620967
ZCCHC8	-0.10688	0.156794		SNRPD1	0.140216	0.0626824
ATP8B2	-0.106856	0.156889		PPOX	0.139894	0.0632931
RALGAPA1	-0.106536	0.158144		PROCA1	0.13924	0.0645503
TDG	-0.106494	0.158308		EIF6	0.13921	0.0646086
OSGEPL1	-0.106432	0.158553		CC2D2A	0.138994	0.0650287
TMEM65	0.104788	0.165119		RAE1	0.138844	0.0653218
SRGAP2B	-0.103585	0.170051		NUDT16L1	0.138808	0.0653926
UPF3A	-0.102948	0.172707		LAMTOR2	0.138762	0.0654831
REPS1	-0.102238	0.175703		APEH	0.13871	0.0655847
MPP6	0.102143	0.176108		SEC22A	0.138308	0.0663786
CASP7	-0.100474	0.183316		C1QL1	0.137987	0.067016
MOK	-0.100117	0.184886		TAF10	0.137695	0.0676013
CTNNA1	-0.0997088	0.18669		SSBP1	0.13699	0.0690333
AMMECR1	-0.0993155	0.188443		LIMD2	0.13697	0.0690737
DLG5	-0.0986007	0.191659		EMC3	0.136504	0.0700343
ITPKC	-0.0985677	0.191809		PSMD8	0.136443	0.0701611
NUP160	-0.0985336	0.191963		FAM96B	0.136406	0.0702365
MIR4697HG	-0.0984674	0.192263		APRT	0.136212	0.0706406
PAN2	-0.0982162	0.193406		MCRIP1	0.135878	0.0713396
ZNF362	-0.0968041	0.199919		TUBA4B	0.135807	0.0714892
ZNF251	-0.0950056	0.208443		HIST1H3A	-0.135568	0.0719939
ZNF594	-0.0948757	0.209068		GCSHP3	-0.13511	0.0729702
FANCC	-0.0940865	0.212898		UBL5	0.13502	0.0731627
TARDBP	-0.0940852	0.212904		YJEFN3	0.134782	0.0736755
TBP	-0.0935556	0.215502		ANAPC11	0.134374	0.0745604
ELK4	-0.0930875	0.217818		A1BG	0.134275	0.0747767
RBM4B	-0.0930184	0.218161		SLC35E4	-0.133959	0.075469
KIF5C	-0.0924806	0.220846		LAGE3	0.133903	0.0755934
PPWD1	-0.0923919	0.221291		WDR54	0.13384	0.0757309
GFPT2	-0.0921772	0.22237		CYFIP2	0.133796	0.075829
INSR	-0.0921385	0.222566		SLC2A8	0.133116	0.0773425
CLASRP	-0.0919421	0.223557		ACTRT3	0.132026	0.0798223
LYSMD4	-0.0909901	0.228409		MIF	0.132016	0.0798452
GNPDA1	0.0905602	0.230624		RNF20	-0.131421	0.0812235
DNMT3B	-0.0904351	0.231271		MIF-AS1	0.131408	0.0812551
ZNF767P	-0.0900803	0.233114		UTP14A	-0.131243	0.0816418
SLC6A1	-0.0891234	0.238136		FAM168A	-0.131147	0.0818662
IGLL1	-0.088569	0.241081		ELAVL3	-0.131117	0.0819379
RP2	-0.0884018	0.241974		SSSCA1	0.13103	0.0821418
LOC101928673	-0.0882532	0.242769		TRAPPC5	0.130609	0.0831379
LINC01061	-0.0871957	0.248482		ACOT13	0.130518	0.0833553
COL11A2	-0.0864839	0.25238		AP3B2	0.130046	0.0844858
ZBTB21	-0.0862534	0.253652		MRPL41	0.129157	0.0866509
UIMC1	-0.0853783	0.258518		SCAND1	0.129146	0.0866787
RAPGEF6	-0.0841695	0.265345		LRRC61	0.128971	0.0871097
ANKRD26	-0.0839584	0.26655		DNPH1	0.128687	0.0878151
NRG2	-0.0826167	0.274295		RPS14	0.128585	0.0880682
SETD6	-0.0822376	0.27651		BAD	0.12846	0.08838
MICAL3	-0.0822214	0.276605		NPY5R	0.128243	0.0889223
LIN9	-0.0819881	0.277975		DTNB	0.128215	0.0889932
SPTBN4	-0.0812883	0.282111		ZNF700	-0.128208	0.0890122
IGLL3P	-0.0811331	0.283034		MFSD12	0.128207	0.0890147
GAA	-0.0803991	0.287426		TRIM67	-0.127941	0.0896837
CEP95	-0.0797507	0.291344		P2RX5	0.127646	0.0904326
TRIT1	-0.0795321	0.292673		PSMB6	0.127535	0.0907163
MDC1	-0.0794233	0.293336		ANXA11	0.127229	0.0914984
ARHGAP21	-0.0792106	0.294634		METTL1	0.127177	0.0916314
HNRNPH1	-0.0790709	0.295489		MXD4	-0.12716	0.091675
MBD6	-0.0771908	0.307158		TUFM	0.126993	0.092106
TSEN2	-0.0764917	0.311572		RNASEH2C	0.126808	0.0925864
COL7A1	-0.076131	0.313866		KPTN	0.126768	0.0926903
OBSL1	-0.0756558	0.316905		HSD17B1	0.126761	0.0927087
ZNF565	-0.0753687	0.31875		RPS5	0.126655	0.0929829
ZNF407	-0.0733755	0.331752		NEDD8	0.12652	0.093335
PCNA	-0.0717527	0.342586		TXLNG	-0.126245	0.094054
CLCN2	-0.0716488	0.343287		RPL28	0.126159	0.0942799
NPIPB11	-0.0701455	0.353534		UAP1	0.126076	0.0944999
SLC35A1	-0.0695971	0.357319		FBXO6	0.12594	0.0948585
ZNF346	-0.0682877	0.366458		MRPL55	0.125938	0.0948631
PPFIA4	-0.0682702	0.366582		PIN4	0.125543	0.0959133
NAA25	-0.0677404	0.370322		NUDT2	0.12519	0.0968585
THAP2	-0.0659772	0.382935		CD14	0.125122	0.0970399
SRP54	-0.0644186	0.394299		RASGRF2	0.125056	0.097218
GPX7	0.0640579	0.396958		SURF4	0.124932	0.0975523
LINC00265	-0.0622889	0.410151		TYMP	0.124708	0.0981594
RBM41	-0.0616276	0.415148		COPZ1	0.124682	0.098231
LOC729218	-0.0613849	0.416991		ATP5MPL	0.124421	0.0989431
CCDC14	-0.057456	0.447485		TMEM59L	0.123877	0.100437
TCF3	-0.057325	0.448523		NUDT18	0.123296	0.102054
ZNF551	-0.0558122	0.460607		BYSL	0.123132	0.102517
LINC00476	-0.052906	0.48432		COX6B1	0.12269	0.103764
KCNH7	0.051467	0.4963		RPL19P12	0.122649	0.10388
ZNF660	-0.0512907	0.497778		HNMT	0.122549	0.104165
PJVK	-0.048174	0.524293		TOR1A	0.122519	0.104251
LINC00933	-0.0469985	0.534476		FBXO44	0.12251	0.104276
CASP3	-0.0444561	0.556834		AP2A2	0.122482	0.104356
IKBKB	-0.0444303	0.557064		CSNK2B	0.122415	0.104546
MAPKAP1	0.0427142	0.572409		NOP16	0.122094	0.105467
ISY1	-0.042235	0.576729		CABYR	0.121684	0.106652
WWC2	-0.0417674	0.58096		RPS19	0.121492	0.10721
LOC101929229	-0.0415611	0.582831		SIL1	0.121454	0.107321
SERTAD2	-0.0396346	0.600435		SLC19A1	0.121188	0.108098
CDC42SE1	-0.0360107	0.63418		IL3RA	0.121146	0.108219
STH	-0.0352687	0.641187		ARPC2	0.121122	0.108292
SALL2	-0.0349482	0.644223		DDT	0.121112	0.10832
ERICH5	-0.0329143	0.663627		HAX1	0.120811	0.109205
GLIS1	-0.0327029	0.665657		DDOST	0.120605	0.109817
SERPINI1	0.0323102	0.669434		PTRHD1	0.120419	0.11037
WDR19	-0.0278041	0.713351		SSR4	0.120367	0.110526
SNRNP40	0.0262509	0.728718		TMEM205	0.120269	0.110818
RNMT	-0.0185557	0.806348		KCNAB1	0.120045	0.111487
CHSY1	0.0132791	0.860748		SATL1	0.119665	0.112635
BAK1	-0.01178	0.876335		ZNF785	-0.119651	0.112677
KANSL3	-0.00749924	0.921086		ALG9	0.119538	0.11302
				UBE3D	0.119342	0.113615
				MED19	0.118871	0.115056
				COL20A1	0.118003	0.117752
				PFDN5	0.117272	0.12006
				MCHR2	0.117096	0.120622
				ABHD14A	0.116983	0.120982
				DNAJC15	0.116771	0.121664
				UBB	0.116761	0.121695
				NIPBL	-0.116727	0.121805
				TRMT112	0.11605	0.123996
				ATP6V1F	0.115944	0.124345
				ME3	0.11557	0.125573
				RPL7A	0.115493	0.125826
				UXT	0.115022	0.127385
				AKIP1	0.115014	0.127414
				TMEM256	0.115	0.127461
				PDZD7	-0.114678	0.128535
				BOP1	0.114432	0.129363
				TRAPPC2L	0.114267	0.12992
				PRSS2	0.114164	0.13027
				WBP1L	-0.113804	0.131495
				KCTD17	0.113753	0.131666
				ADCK2	0.113605	0.132172
				RTN4RL1	0.113571	0.132291
				ZDHHC11	-0.113348	0.133057
				PTP4A3	0.112765	0.135075
				GPX4	0.112746	0.135142
				NUP88	0.11248	0.136073
				RPL7L1	0.112351	0.136525
				HSD17B8	0.111972	0.137862
				CENPX	0.111952	0.13793
				PRRC2C	-0.111542	0.13939
				FUCA1	0.111245	0.140451
				DPM2	0.110211	0.144202
				RPS9	0.109872	0.145448
				ASMTL	0.109863	0.145478
				RERE	-0.109851	0.145523
				ENSA	0.109095	0.148333
				UQCC3	0.109078	0.148396
				MIEN1	0.108924	0.148974
				SSC4D	0.108881	0.149135
				TRAPPC9	0.108729	0.149707
				MAPK11	0.108221	0.15163
				TMEM192	-0.108006	0.152449
				MSRB2	0.107918	0.152784
				DLX2	0.107875	0.152949
				PWWP2B	0.10767	0.153738
				CYP4X1	0.106671	0.157613
				LRRTM4	0.106428	0.158565
				CYP2R1	-0.106152	0.159655
				PKP3	0.105684	0.161515
				EXOC3L2	-0.105646	0.161667
				ACOT8	0.105442	0.162481
				GRIA4	0.104892	0.164696
				LYRM4	0.10485	0.164866
				LOC375196	0.104768	0.165199
				NLE1	0.104564	0.166031
				CLPB	0.103978	0.168427
				CRABP2	0.103866	0.168891
				CLPP	0.103808	0.16913
				RPS16	0.102578	0.174262
				MALL	0.102215	0.175802
				RPL41	0.101958	0.176894
				CRNKL1	0.101867	0.177286
				FAM241B	0.101837	0.177413
				MRPL14	0.101517	0.178785
				UBE2N	0.101005	0.181001
				CISD3	0.100426	0.183524
				RNF175	0.100371	0.183766
				FARSB	0.100117	0.184885
				COPRS	0.100044	0.185204
				KCTD2	0.0999271	0.185723
				MAGIX	0.0995738	0.187291
				RAB24	0.0995642	0.187333
				DNM1L	0.0994083	0.188028
				UBE2C	-0.099314	0.18845
				BCAP31	0.0983917	0.192607
				DCAF15	0.0980587	0.194124
				LAMTOR1	0.0979503	0.19462
				SDF2L1	0.0971068	0.19851
				EEF1G	0.0971042	0.198521
				NAT6	0.096573	0.201
				IL4I1	0.0964995	0.201345
				MN1	0.0964886	0.201396
				KRT86	0.0963596	0.202002
				LSM4	0.0961931	0.202786
				TMEM53	0.0956545	0.205338
				FAM110B	0.0953977	0.206563
				TNFAIP8L1	0.0949969	0.208485
				TMEM141	0.0948808	0.209044
				RITA1	0.094634	0.210236
				MRPS25	0.0942133	0.212279
				ARPC1A	0.0940158	0.213244
				ZNF613	0.0938739	0.213938
				CIB1	0.0936616	0.214981
				RABAC1	0.0933457	0.216539
				MRPL28	0.0930916	0.217797
				TM7SF2	0.0926207	0.220144
				PSME3	0.0926186	0.220154
				HSPBP1	0.0921304	0.222606
				RNF181	0.0919763	0.223384
				PLEKHJ1	0.0915413	0.225591
				TPTE	-0.0913912	0.226356
				B4GALNT1	0.091134	0.227671
				GPN1	0.0908546	0.229105
				RPL8	0.0907599	0.229593
				PHF21A	-0.0907263	0.229766
				LUC7L3	-0.0906054	0.23039
				CRELD2	0.0905467	0.230694
				MPND	0.0904808	0.231034
				MBLAC1	0.0901933	0.232526
				ZNHIT1	0.0898837	0.23414
				FLJ33534	0.089701	0.235096
				ATF6	0.0894961	0.236171
				ACOT7	0.0892069	0.237695
				GPI	0.0891243	0.238132
				ANKRD20A9P	-0.0886526	0.240635
				FAM208B	-0.088305	0.242492
				IQCD	0.0882756	0.242649
				ZNF544	0.0871238	0.248874
				RWDD2A	0.0868303	0.250478
				LAMTOR4	0.0864334	0.252658
				CCND2	0.0858353	0.255969
				NBAS	0.0855446	0.257588
				LINC01116	0.085389	0.258458
				FJX1	0.0847978	0.261781
				GLT8D1	0.0844353	0.263834
				PSENEN	0.0837729	0.267612
				ZNF638	-0.0832014	0.270901
				ERICH2	0.0831039	0.271465
				RTRAF	0.082749	0.273524
				PIGP	0.0825644	0.274599
				PXMP4	0.0823466	0.275872
				NT5DC2	0.0821099	0.277259
				PGAM5	0.0818762	0.278633
				TXNL1	0.0815929	0.280306
				MED10	0.0813617	0.281675
				NCAPH2	0.0812823	0.282147
				NIP7	0.0812195	0.28252
				PTRH2	0.081125	0.283082
				NDUFS5	0.080815	0.284932
				DNM1	0.0807519	0.285309
				CCKBR	0.0806085	0.286169
				ATP5IF1	0.0805328	0.286623
				FAM174B	0.0805254	0.286667
				TOMM22	0.0803925	0.287466
				RPL13AP6	0.0799649	0.290045
				SIRPB1	0.0797906	0.291102
				COA3	0.0796697	0.291836
				FTO	0.0794732	0.293031
				BRI3	0.0792958	0.294114
				MHENCR	0.0790438	0.295655
				TM2D2	0.0786926	0.297813
				C7orf50	0.0786893	0.297834
				TMEM70	0.0782912	0.300292
				ZNF414	0.0776287	0.304413
				OAZ3	0.0768508	0.309299
				DUSP2	0.0760811	0.314184
				ZNF233	0.0760017	0.314691
				AGMAT	0.0759781	0.314842
				CALR	0.0755356	0.317677
				TWIST1	0.0746477	0.323414
				NPAS2	0.0745383	0.324126
				GNA15	0.0743277	0.325499
				TMEM61	0.0742574	0.325958
				ACTR1A	0.074211	0.326261
				SWI5	0.0732043	0.332885
				SMG8	0.0730243	0.334078
				WHAMMP2	-0.072459	0.337843
				RPS11	0.0721644	0.339817
				COQ7	0.071832	0.342051
				SEPT7P2	-0.0718227	0.342114
				WNT7A	0.0717358	0.3427
				UBXN6	0.0716046	0.343586
				COP1	0.0713613	0.345232
				CHAF1B	0.0712924	0.345699
				GATB	0.0709992	0.347691
				CACNB3	0.0709983	0.347698
				VPS35	0.0708965	0.348391
				HSPD1	0.0705945	0.350453
				C21orf2	0.0699869	0.354626
				PTOV1	0.0697593	0.356197
				MIR7-3HG	0.0696965	0.356631
				EFCC1	0.0693596	0.358966
				TOX4	0.0687874	0.362954
				REC8	0.0687131	0.363474
				IFIT1	0.0681895	0.36715
				NELFE	0.0680256	0.368305
				TCP1	0.0676437	0.371007
				GNB1L	0.0674458	0.372411
				ZC3H13	-0.0671925	0.374213
				PPM1J	0.0663224	0.380445
				TIGD6	0.0658581	0.383796
				TSTD3	0.0658275	0.384017
				NDUFAF4P1	0.0646699	0.392454
				CENPP	0.0646248	0.392784
				NAXE	0.0645982	0.39298
				GRASP	0.064309	0.395106
				TSR3	0.0641896	0.395986
				BRD3OS	-0.06378	0.399014
				SNX10	0.0636398	0.400053
				ACTB	-0.0633203	0.402428
				RPL10L	0.0627198	0.406913
				MED16	0.0626662	0.407315
				CSE1L	0.0626156	0.407695
				RBM34	0.0626044	0.407779
				MRPL24	0.0622628	0.410347
				SLC35A2	0.062241	0.410512
				SOD1	0.0617529	0.414198
				GLB1L	-0.0614706	0.41634
				CSTB	0.0609784	0.420089
				ASB10	-0.0601653	0.426324
				DPYSL4	0.0588562	0.436476
				RPSA	-0.0576494	0.445956
				OGFOD1	-0.0574863	0.447245
				NOP10	0.0573946	0.447971
				BORCS5	0.0571957	0.449549
				GMDS	0.0571846	0.449637
				C9orf116	0.0563622	0.456193
				DECR2	0.0556322	0.462057
				WDR34	0.0553173	0.464599
				ZNF517	0.055219	0.465394
				LGALS8	0.0550624	0.466662
				ATL1	0.0549791	0.467338
				PPIAL4G	0.0546991	0.469612
				PUM3	0.0542618	0.473176
				DGAT1	0.0536303	0.478349
				VPS28	0.0535826	0.478742
				HSPA4	0.0535696	0.478848
				PDE1B	0.0526686	0.486285
				SLC52A2	0.0526194	0.486693
				CUL7	0.0523761	0.488713
				PIGQ	0.0519632	0.492151
				SMPD2	0.0519566	0.492207
				PRKCZ	0.0516542	0.494732
				STARD7-AS1	0.0516071	0.495126
				THY1	0.0510125	0.500116
				GRPR	0.0506756	0.502954
				MTCH2	0.0503447	0.50575
				GALNT17	0.0501526	0.507377
				SSRP1	-0.0500814	0.507981
				ARSA	0.0495021	0.512907
				UNC5D	0.0494901	0.513009
				CNPY2	0.0493721	0.514016
				GRSF1	0.0483827	0.522495
				USP20	-0.048243	0.523698
				TMEM9B	0.0482282	0.523826
				RPL18	0.0477377	0.528061
				CCNF	0.0476232	0.529052
				PMPCB	0.0474917	0.530192
				RNF31	0.0471188	0.53343
				RPL13A	0.0457047	0.545797
				NDUFAF3	0.0456377	0.546388
				C2orf81	0.0454866	0.547718
				MRPS16	0.0452895	0.549456
				MIEF2	0.0436728	0.563813
				PIAS1	0.0431897	0.568137
				TMEM182	0.0424761	0.574554
				PA2G4	0.0422643	0.576465
				TP53RK	0.0420498	0.578403
				DROSHA	0.0401447	0.595752
				SCFD2	0.0398386	0.59856
				B3GNTL1	0.0395993	0.600761
				AAGAB	0.0390878	0.605475
				PRR13	0.0386298	0.609712
				DRAP1	0.0373081	0.622008
				SNUPN	0.0365108	0.629477
				C16orf70	0.0358737	0.635472
				WDR92	0.0350167	0.643574
				EPHA10	0.0338941	0.654251
				MKRN7P	-0.033533	0.6577
				MGEA5	0.0329382	0.663397
				C1QBP	0.0328048	0.664678
				THAP4	0.0323528	0.669024
				PQLC1	0.0312497	0.679676
				VAC14	0.0310436	0.681674
				MED4	0.0308097	0.683943
				KLHL26	0.0306946	0.685061
				GEMIN8P4	0.0303792	0.688127
				CDKL4	0.0302291	0.689588
				C3orf33	0.0297665	0.694098
				RNF167	0.0284358	0.707133
				WIPI2	-0.0283217	0.708255
				RFC5	0.028252	0.70894
				MEDAG	0.028127	0.71017
				PRAF2	0.0276106	0.715259
				VPS51	0.0269079	0.722204
				NCOA7	0.0239213	0.75197
				PORCN	0.0216456	0.774902
				ERC2-IT1	-0.0215399	0.775972
				TTC23L	0.0208952	0.782507
				ANP32A-IT1	-0.0205541	0.785971
				ZNF26	0.019153	0.800244
				GHRL	0.0172113	0.820132
				RASSF8	-0.0168898	0.823436
				DTD1	0.0163739	0.828744
				C8G	0.0157722	0.834946
				CUTA	0.0149533	0.843404
				SLC2A3	-0.0140897	0.852341
				SUPT4H1	0.0140273	0.852988
				ELP2	0.0126809	0.866961
				XRCC6	0.0126763	0.867009
				CERS6	-0.0111601	0.882795
				ARSK	-0.00922406	0.903017
				ILF2	-0.00778349	0.918106
				SERPINI2	-0.00761297	0.919894
				MRPL44	0.00732786	0.922884
				MSRB1	-0.00723053	0.923905
				GSS	0.0064003	0.932621
				PWP1	0.0063551	0.933095
				ECHDC1	-0.00549335	0.942151
				FAM45BP	0.00509689	0.946319
				SIDT1	0.00388878	0.95903
				TUBB4B	0.00307809	0.967566
				LGR6	-0.00259779	0.972625
				EFTUD2	-0.000743198	0.992167
				PMS2P7	-0.000412256	0.995655
