# Supplementary material for: Differences in network controllability and regional gene expression underlie hallucinations in Parkinson’s disease
Source: Brain. 2020 Oct 29;143(11):3435–48. doi: 10.1093/brain/awaa270 (PMC7719028; doi:10.1093/brain/awaa270)
Supplement: awaa270_Supplementary_Data [file awaa270_supplementary_data.zip › awaa270-suppl_data/brain-2019-02293-File008.xlsx]

## Sheet: CYANmodule
CYAN MODULE - Downregulated
source	term_name	term_id	adjusted_p_value	negative_log10_of_adjusted_p_value	term_size	query_size	intersection_size	effective_domain_size	intersections
GO:BP	mRNA processing	GO:0006397	0.00137374	2.8621	517	272	25	17847	ZC3H11A,AKAP17A,PRPF4B,SLTM,DAZAP1,SRRT,CCAR1,SETX,USP49,PRPF39,ERN1,BUD13,PRPF38A,ZCCHC8,PAN2,TARDBP,RBM4B,PPWD1,CLASRP,HNRNPH1,TSEN2,ISY1,STH,SNRNP40,RNMT
GO:BP	mRNA metabolic process	GO:0016071	0.00451415	2.34542	860	272	32	17847	UPF1,ZC3H11A,AKAP17A,PRPF4B,SLTM,DAZAP1,SRRT,XRN1,PUS1,GIGYF2,DND1,CCAR1,SETX,USP49,AGO4,PRPF39,ERN1,BUD13,PRPF38A,ZCCHC8,UPF3A,PAN2,TARDBP,RBM4B,PPWD1,CLASRP,HNRNPH1,TSEN2,ISY1,STH,SNRNP40,RNMT
GO:BP	RNA splicing	GO:0008380	0.00451415	2.34542	439	271	21	17847	AKAP17A,PRPF4B,DAZAP1,SRRT,CCAR1,SETX,USP49,PRPF39,ERN1,BUD13,PRPF38A,ZCCHC8,TARDBP,RBM4B,PPWD1,CLASRP,HNRNPH1,TSEN2,ISY1,STH,SNRNP40
GO:BP	histone H3-K9 methylation	GO:0051567	0.0345236	1.46188	40	210	5	17847	ARID4B,EHMT1,SETDB1,ZNF274,DNMT3B
GO:BP	histone lysine methylation	GO:0034968	0.0345236	1.46188	119	221	8	17847	ARID4B,PAGR1,EHMT1,SETDB1,ZNF274,PAXIP1,DNMT3B,SETD6
GO:BP	negative regulation of integrin-mediated signaling pathway	GO:2001045	0.0345236	1.46188	2	189	2	17847	PHACTR4,CTNNA1
GO:BP	mRNA splicing, via spliceosome	GO:0000398	0.0345236	1.46188	348	271	16	17847	PRPF4B,DAZAP1,SRRT,CCAR1,SETX,USP49,PRPF39,BUD13,PRPF38A,ZCCHC8,RBM4B,PPWD1,HNRNPH1,ISY1,STH,SNRNP40
GO:BP	monoubiquitinated protein deubiquitination	GO:0035520	0.0345236	1.46188	10	161	3	17847	USP16,USP47,USP1
GO:BP	RNA splicing, via transesterification reactions	GO:0000375	0.0345236	1.46188	351	271	16	17847	PRPF4B,DAZAP1,SRRT,CCAR1,SETX,USP49,PRPF39,BUD13,PRPF38A,ZCCHC8,RBM4B,PPWD1,HNRNPH1,ISY1,STH,SNRNP40
GO:BP	chromosome organization	GO:0051276	0.0345236	1.46188	1238	180	28	17847	UPF1,ESCO1,LOXL2,XRN1,PHF2,ARID4B,SMC5,PAGR1,USP16,KANSL1,NUP107,TOP3A,KIF25,NAP1L1,EHMT1,CHD2,SETDB1,SMC4,ZNF274,WAPL,SETX,HP1BP3,USP49,AGO4,PHF8,SUN1,PAXIP1,TDG
GO:BP	RNA splicing, via transesterification reactions with bulged adenosine as nucleophile	GO:0000377	0.0345236	1.46188	348	271	16	17847	PRPF4B,DAZAP1,SRRT,CCAR1,SETX,USP49,PRPF39,BUD13,PRPF38A,ZCCHC8,RBM4B,PPWD1,HNRNPH1,ISY1,STH,SNRNP40
GO:BP	negative regulation of chromatin silencing at rDNA	GO:0061188	0.0345236	1.46188	2	162	2	17847	PHF2,PHF8
GO:BP	mRNA-containing ribonucleoprotein complex export from nucleus	GO:0071427	0.0446537	1.35014	111	4	2	17847	UPF1,ZC3H11A
GO:BP	nuclear-transcribed mRNA catabolic process, endonucleolytic cleavage-dependent decay	GO:0000294	0.0446537	1.35014	2	2	1	17847	UPF1
GO:BP	RNA processing	GO:0006396	0.0446537	1.35014	929	272	29	17847	ZC3H11A,AKAP17A,PRPF4B,SLTM,DAZAP1,SRRT,PUS1,CCAR1,SETX,USP49,AGO4,PRPF39,ERN1,BUD13,PRPF38A,ZCCHC8,OSGEPL1,PAN2,TARDBP,RBM4B,PPWD1,CLASRP,TRIT1,HNRNPH1,TSEN2,ISY1,STH,SNRNP40,RNMT
GO:BP	mRNA export from nucleus	GO:0006406	0.0446537	1.35014	111	4	2	17847	UPF1,ZC3H11A
GO:BP	peptidyl-lysine modification	GO:0018205	0.0446537	1.35014	408	221	15	17847	ESCO1,LOXL2,ARID4B,PAGR1,KANSL1,NUP107,EHMT1,SETDB1,ZNF274,NUP54,SENP7,PAXIP1,NUP160,DNMT3B,SETD6
GO:BP	histone mRNA catabolic process	GO:0071044	0.0446537	1.35014	12	30	2	17847	UPF1,XRN1
GO:BP	regulation of chromatin silencing at rDNA	GO:0061187	0.0452805	1.34409	3	162	2	17847	PHF2,PHF8
GO:BP	peptidyl-lysine methylation	GO:0018022	0.0477648	1.32089	135	221	8	17847	ARID4B,PAGR1,EHMT1,SETDB1,ZNF274,PAXIP1,DNMT3B,SETD6
GO:BP	regulation of gene expression, epigenetic	GO:0040029	0.0477648	1.32089	555	210	17	17847	UPF1,SRRT,PHF2,ARID4B,GIGYF2,NUP107,DND1,SETDB1,AGO4,CREBZF,NUP54,TAF1C,PHF8,TDG,NUP160,TBP,DNMT3B
GO:BP	ribonucleoprotein complex localization	GO:0071166	0.0477648	1.32089	130	4	2	17847	UPF1,ZC3H11A
GO:BP	ribonucleoprotein complex export from nucleus	GO:0071426	0.0477648	1.32089	129	4	2	17847	UPF1,ZC3H11A
GO:BP	histone H3-K9 modification	GO:0061647	0.0477648	1.32089	51	210	5	17847	ARID4B,EHMT1,SETDB1,ZNF274,DNMT3B
GO:BP	mRNA processing	GO:0006397	0.00137374	2.8621	517	272	25	17847	ZC3H11A,AKAP17A,PRPF4B,SLTM,DAZAP1,SRRT,CCAR1,SETX,USP49,PRPF39,ERN1,BUD13,PRPF38A,ZCCHC8,PAN2,TARDBP,RBM4B,PPWD1,CLASRP,HNRNPH1,TSEN2,ISY1,STH,SNRNP40,RNMT
GO:BP	mRNA metabolic process	GO:0016071	0.00451415	2.34542	860	272	32	17847	UPF1,ZC3H11A,AKAP17A,PRPF4B,SLTM,DAZAP1,SRRT,XRN1,PUS1,GIGYF2,DND1,CCAR1,SETX,USP49,AGO4,PRPF39,ERN1,BUD13,PRPF38A,ZCCHC8,UPF3A,PAN2,TARDBP,RBM4B,PPWD1,CLASRP,HNRNPH1,TSEN2,ISY1,STH,SNRNP40,RNMT
GO:BP	RNA splicing	GO:0008380	0.00451415	2.34542	439	271	21	17847	AKAP17A,PRPF4B,DAZAP1,SRRT,CCAR1,SETX,USP49,PRPF39,ERN1,BUD13,PRPF38A,ZCCHC8,TARDBP,RBM4B,PPWD1,CLASRP,HNRNPH1,TSEN2,ISY1,STH,SNRNP40
GO:BP	histone H3-K9 methylation	GO:0051567	0.0345236	1.46188	40	210	5	17847	ARID4B,EHMT1,SETDB1,ZNF274,DNMT3B
GO:BP	histone lysine methylation	GO:0034968	0.0345236	1.46188	119	221	8	17847	ARID4B,PAGR1,EHMT1,SETDB1,ZNF274,PAXIP1,DNMT3B,SETD6
GO:BP	negative regulation of integrin-mediated signaling pathway	GO:2001045	0.0345236	1.46188	2	189	2	17847	PHACTR4,CTNNA1
GO:BP	mRNA splicing, via spliceosome	GO:0000398	0.0345236	1.46188	348	271	16	17847	PRPF4B,DAZAP1,SRRT,CCAR1,SETX,USP49,PRPF39,BUD13,PRPF38A,ZCCHC8,RBM4B,PPWD1,HNRNPH1,ISY1,STH,SNRNP40
GO:BP	monoubiquitinated protein deubiquitination	GO:0035520	0.0345236	1.46188	10	161	3	17847	USP16,USP47,USP1
GO:BP	RNA splicing, via transesterification reactions	GO:0000375	0.0345236	1.46188	351	271	16	17847	PRPF4B,DAZAP1,SRRT,CCAR1,SETX,USP49,PRPF39,BUD13,PRPF38A,ZCCHC8,RBM4B,PPWD1,HNRNPH1,ISY1,STH,SNRNP40
GO:BP	chromosome organization	GO:0051276	0.0345236	1.46188	1238	180	28	17847	UPF1,ESCO1,LOXL2,XRN1,PHF2,ARID4B,SMC5,PAGR1,USP16,KANSL1,NUP107,TOP3A,KIF25,NAP1L1,EHMT1,CHD2,SETDB1,SMC4,ZNF274,WAPL,SETX,HP1BP3,USP49,AGO4,PHF8,SUN1,PAXIP1,TDG
GO:BP	RNA splicing, via transesterification reactions with bulged adenosine as nucleophile	GO:0000377	0.0345236	1.46188	348	271	16	17847	PRPF4B,DAZAP1,SRRT,CCAR1,SETX,USP49,PRPF39,BUD13,PRPF38A,ZCCHC8,RBM4B,PPWD1,HNRNPH1,ISY1,STH,SNRNP40
GO:BP	negative regulation of chromatin silencing at rDNA	GO:0061188	0.0345236	1.46188	2	162	2	17847	PHF2,PHF8
GO:BP	mRNA-containing ribonucleoprotein complex export from nucleus	GO:0071427	0.0446537	1.35014	111	4	2	17847	UPF1,ZC3H11A
GO:BP	nuclear-transcribed mRNA catabolic process, endonucleolytic cleavage-dependent decay	GO:0000294	0.0446537	1.35014	2	2	1	17847	UPF1
GO:BP	RNA processing	GO:0006396	0.0446537	1.35014	929	272	29	17847	ZC3H11A,AKAP17A,PRPF4B,SLTM,DAZAP1,SRRT,PUS1,CCAR1,SETX,USP49,AGO4,PRPF39,ERN1,BUD13,PRPF38A,ZCCHC8,OSGEPL1,PAN2,TARDBP,RBM4B,PPWD1,CLASRP,TRIT1,HNRNPH1,TSEN2,ISY1,STH,SNRNP40,RNMT
GO:BP	mRNA export from nucleus	GO:0006406	0.0446537	1.35014	111	4	2	17847	UPF1,ZC3H11A
GO:BP	peptidyl-lysine modification	GO:0018205	0.0446537	1.35014	408	221	15	17847	ESCO1,LOXL2,ARID4B,PAGR1,KANSL1,NUP107,EHMT1,SETDB1,ZNF274,NUP54,SENP7,PAXIP1,NUP160,DNMT3B,SETD6
GO:BP	histone mRNA catabolic process	GO:0071044	0.0446537	1.35014	12	30	2	17847	UPF1,XRN1
GO:BP	regulation of chromatin silencing at rDNA	GO:0061187	0.0452805	1.34409	3	162	2	17847	PHF2,PHF8
GO:BP	peptidyl-lysine methylation	GO:0018022	0.0477648	1.32089	135	221	8	17847	ARID4B,PAGR1,EHMT1,SETDB1,ZNF274,PAXIP1,DNMT3B,SETD6
GO:BP	regulation of gene expression, epigenetic	GO:0040029	0.0477648	1.32089	555	210	17	17847	UPF1,SRRT,PHF2,ARID4B,GIGYF2,NUP107,DND1,SETDB1,AGO4,CREBZF,NUP54,TAF1C,PHF8,TDG,NUP160,TBP,DNMT3B
GO:BP	ribonucleoprotein complex localization	GO:0071166	0.0477648	1.32089	130	4	2	17847	UPF1,ZC3H11A
GO:BP	ribonucleoprotein complex export from nucleus	GO:0071426	0.0477648	1.32089	129	4	2	17847	UPF1,ZC3H11A
GO:BP	histone H3-K9 modification	GO:0061647	0.0477648	1.32089	51	210	5	17847	ARID4B,EHMT1,SETDB1,ZNF274,DNMT3B

## Sheet: GREENYELLOWmodule
GREENYELLOW MODULE - Upregulated
source	term_name	term_id	adjusted_p_value	negative_log10_of_adjusted_p_value	term_size	query_size	intersection_size	effective_domain_size	intersections
GO:BP	protein targeting	GO:0006605	1.38086e-07	6.85985	428	523	41	17847	TIMM17B,RPL18A,TIMM13,MYO1C,FAU,TOMM7,RPL36,MON1A,RPS15,NDUFA13,ROMO1,UBA52,UBL5,RPS14,RPS5,RPL28,RPS19,HAX1,DNAJC15,UBB,RPL7A,ZDHHC11,RPS9,ACOT8,RPS16,RPL41,CIB1,RPL8,ATP5IF1,TOMM22,RPS11,CACNB3,HSPD1,RPSA,DECR2,HSPA4,RPL18,PMPCB,RNF31,RPL13A,MIEF2
GO:BP	viral transcription	GO:0019083	5.05567e-07	6.29622	178	519	24	17847	POLR2J,NELFA,RPL18A,FAU,POLR2I,RPL36,RPS15,UBA52,RAE1,RPS14,RPS5,RPL28,RPS19,RPL7A,NUP88,RPS9,RPS16,RPL41,RPL8,RPS11,NELFE,RPSA,RPL18,RPL13A
GO:BP	nuclear-transcribed mRNA catabolic process, nonsense-mediated decay	GO:0000184	5.05567e-07	6.29622	122	519	20	17847	RPL18A,FAU,RPL36,RPS15,UBA52,RPS14,RPS5,RPL28,RPS19,RPL7A,RPS9,RPS16,RPL41,RPL8,NBAS,SMG8,RPS11,RPSA,RPL18,RPL13A
GO:BP	SRP-dependent cotranslational protein targeting to membrane	GO:0006614	5.05567e-07	6.29622	96	519	18	17847	RPL18A,FAU,RPL36,RPS15,UBA52,RPS14,RPS5,RPL28,RPS19,RPL7A,RPS9,RPS16,RPL41,RPL8,RPS11,RPSA,RPL18,RPL13A
GO:BP	establishment of protein localization to organelle	GO:0072594	6.60909e-07	6.17986	565	534	46	17847	TIMM17B,RPL18A,TIMM13,FAU,TOMM7,RPL36,MON1A,RPS15,NDUFA13,CALY,NUTF2,ROMO1,UBA52,UBL5,RPS14,BAD,RPS5,RPL28,RPS19,HAX1,DNAJC15,UBB,NIPBL,RPL7A,NUP88,RPS9,ACOT8,RPS16,RPL41,RPL8,DNM1,ATP5IF1,TOMM22,RPS11,HSPD1,TCP1,CSE1L,RPSA,DECR2,VPS28,HSPA4,RPL18,PMPCB,RNF31,RPL13A,SNUPN
GO:BP	cotranslational protein targeting to membrane	GO:0006613	6.60909e-07	6.17986	101	519	18	17847	RPL18A,FAU,RPL36,RPS15,UBA52,RPS14,RPS5,RPL28,RPS19,RPL7A,RPS9,RPS16,RPL41,RPL8,RPS11,RPSA,RPL18,RPL13A
GO:BP	establishment of protein localization to membrane	GO:0090150	1.07137e-06	5.97006	330	535	33	17847	RPL18A,TIMM13,MYO1C,FAU,GOLGA4,RPL36,RPS15,NDUFA13,ROMO1,UBA52,RPS14,BAD,RPS5,RPL28,RPS19,RPL7A,ZDHHC11,RPS9,RPS16,RPL41,CIB1,RPL8,TOMM22,RPS11,CACNB3,VPS35,GRASP,RPSA,HSPA4,RPL18,RPL13A,MIEF2,C16ORF70
GO:BP	viral gene expression	GO:0019080	1.4688e-06	5.83304	195	519	24	17847	POLR2J,NELFA,RPL18A,FAU,POLR2I,RPL36,RPS15,UBA52,RAE1,RPS14,RPS5,RPL28,RPS19,RPL7A,NUP88,RPS9,RPS16,RPL41,RPL8,RPS11,NELFE,RPSA,RPL18,RPL13A
GO:BP	protein targeting to ER	GO:0045047	1.4688e-06	5.83304	109	519	18	17847	RPL18A,FAU,RPL36,RPS15,UBA52,RPS14,RPS5,RPL28,RPS19,RPL7A,RPS9,RPS16,RPL41,RPL8,RPS11,RPSA,RPL18,RPL13A
GO:BP	protein localization to organelle	GO:0033365	2.17245e-06	5.66305	949	519	61	17847	TIMM17B,RPL18A,TIMM13,BUB3,FAU,TOLLIP,TOMM7,RPL36,RABEP1,MON1A,RPS15,NDUFA13,CALY,NUTF2,ROMO1,LGI1,UBA52,CC2D2A,UBL5,RPS14,BAD,KPTN,RPS5,RPL28,BYSL,TOR1A,RPS19,HAX1,DNAJC15,UBB,NIPBL,RPL7A,NUP88,RPS9,ACOT8,RPS16,RPL41,DNM1L,BCAP31,RPL8,LAMTOR4,DNM1,ATP5IF1,TOMM22,CALR,RPS11,VPS35,HSPD1,TCP1,SNX10,CSE1L,RPSA,DECR2,VPS28,HSPA4,PRKCZ,MTCH2,RPL18,PMPCB,RNF31,RPL13A
GO:BP	establishment of protein localization to endoplasmic reticulum	GO:0072599	2.17245e-06	5.66305	113	519	18	17847	RPL18A,FAU,RPL36,RPS15,UBA52,RPS14,RPS5,RPL28,RPS19,RPL7A,RPS9,RPS16,RPL41,RPL8,RPS11,RPSA,RPL18,RPL13A
GO:BP	protein targeting to membrane	GO:0006612	6.20564e-06	5.20721	195	523	23	17847	RPL18A,MYO1C,FAU,RPL36,RPS15,UBA52,RPS14,RPS5,RPL28,RPS19,RPL7A,ZDHHC11,RPS9,RPS16,RPL41,CIB1,RPL8,RPS11,CACNB3,RPSA,RPL18,RPL13A,MIEF2
GO:BP	protein localization to endoplasmic reticulum	GO:0070972	6.59421e-06	5.18084	137	519	19	17847	RPL18A,FAU,RPL36,RPS15,UBA52,RPS14,RPS5,RPL28,RPS19,RPL7A,RPS9,RPS16,RPL41,BCAP31,RPL8,RPS11,RPSA,RPL18,RPL13A
GO:BP	ribosome biogenesis	GO:0042254	8.58151e-06	5.06644	294	539	29	17847	EXOSC4,NHP2,RPS15,FAM207A,EMG1,MRPS11,EIF6,UTP14A,RPS14,RPS5,BYSL,NOP16,RPS19,TRMT112,RPL7A,BOP1,NUP88,RPL7L1,RPS9,NLE1,RPS16,NIP7,TSR3,RPL10L,RPSA,NOP10,PA2G4,DROSHA,C1QBP
GO:BP	mitochondrial respiratory chain complex assembly	GO:0033108	9.4989e-06	5.02233	99	166	10	17847	NDUFB7,NDUFS6,SURF1,PET100,NDUFA3,NDUFV3,NDUFA11,DMAC1,NDUFA13,NDUFB8
GO:BP	translational termination	GO:0006415	1.02333e-05	4.98998	104	572	17	17847	GADD45GIP1,AURKAIP1,MRPS21,MRPL23,MRPL2,MRPS11,APEH,MRPL41,MRPL55,TRMT112,MRPL14,MRPS25,MRPL28,MRPL24,OGFOD1,MRPS16,MRPL44
GO:BP	ribonucleoprotein complex biogenesis	GO:0022613	1.87754e-05	4.72641	460	539	37	17847	EXOSC4,SNRPD2,NHP2,RPS15,FAM207A,EMG1,MRPS11,SNRPD1,EIF6,UTP14A,RPS14,RPS5,BYSL,NOP16,RPS19,TRMT112,RPL7A,BOP1,NUP88,RPL7L1,RPS9,NLE1,RPS16,CRNKL1,LSM4,LUC7L3,NIP7,TSR3,RPL10L,RPSA,OGFOD1,NOP10,RPL13A,PA2G4,DROSHA,SNUPN,C1QBP
GO:BP	peptide biosynthetic process	GO:0043043	1.87754e-05	4.72641	755	539	51	17847	RPL18A,GADD45GIP1,AURKAIP1,MRPS21,ELOB,FAU,MRPL23,CHAC2,RPL36,GGT6,RPS15,MRPL2,RARS,DHFR,MRPS11,UBA52,EIF6,APEH,MRPL41,RPS14,TUFM,RPS5,RPL28,MRPL55,RPS19,TRMT112,RPL7A,RPS9,PKP3,RPS16,RPL41,MRPL14,FARSB,EEF1G,MRPS25,MRPL28,RPL8,COA3,FTO,CALR,RPS11,GATB,RPL10L,MRPL24,RPSA,OGFOD1,RPL18,RPL13A,MRPS16,PA2G4,C1QBP
GO:BP	mitochondrial translational elongation	GO:0070125	2.67547e-05	4.5726	87	572	15	17847	GADD45GIP1,AURKAIP1,MRPS21,MRPL23,MRPL2,MRPS11,MRPL41,TUFM,MRPL55,MRPL14,MRPS25,MRPL28,MRPL24,MRPS16,MRPL44
GO:BP	translation	GO:0006412	3.49091e-05	4.45706	730	539	49	17847	RPL18A,GADD45GIP1,AURKAIP1,MRPS21,ELOB,FAU,MRPL23,RPL36,RPS15,MRPL2,RARS,DHFR,MRPS11,UBA52,EIF6,APEH,MRPL41,RPS14,TUFM,RPS5,RPL28,MRPL55,RPS19,TRMT112,RPL7A,RPS9,PKP3,RPS16,RPL41,MRPL14,FARSB,EEF1G,MRPS25,MRPL28,RPL8,COA3,FTO,CALR,RPS11,GATB,RPL10L,MRPL24,RPSA,OGFOD1,RPL18,RPL13A,MRPS16,PA2G4,C1QBP
GO:BP	mitochondrial respiratory chain complex I assembly	GO:0032981	3.49091e-05	4.45706	65	166	8	17847	NDUFB7,NDUFS6,NDUFA3,NDUFV3,NDUFA11,DMAC1,NDUFA13,NDUFB8
GO:BP	NADH dehydrogenase complex assembly	GO:0010257	3.49091e-05	4.45706	65	166	8	17847	NDUFB7,NDUFS6,NDUFA3,NDUFV3,NDUFA11,DMAC1,NDUFA13,NDUFB8
GO:BP	peptide metabolic process	GO:0006518	4.22333e-05	4.37435	895	539	56	17847	RPL18A,GADD45GIP1,AURKAIP1,APH1A,MRPS21,ELOB,FAU,PCSK1N,MRPL23,CHAC2,RPL36,GGT6,RPS15,MRPL2,RARS,DHFR,MRPS11,UBA52,EIF6,APEH,MRPL41,RPS14,TUFM,RPS5,RPL28,MRPL55,RPS19,TRMT112,RPL7A,GPX4,RPS9,PKP3,RPS16,RPL41,MRPL14,FARSB,EEF1G,MRPS25,MRPL28,RPL8,PSENEN,COA3,FTO,CALR,RPS11,GATB,RPL10L,MRPL24,SOD1,RPSA,OGFOD1,RPL18,RPL13A,MRPS16,PA2G4,C1QBP
GO:BP	cellular amide metabolic process	GO:0043603	4.51356e-05	4.34548	1163	526	66	17847	RPL18A,GADD45GIP1,AURKAIP1,APH1A,MRPS21,ELOB,FAU,PCSK1N,PMVK,MRPL23,CHAC2,RPL36,ACOT9,GGT6,RPS15,MRPL2,RARS,DHFR,MRPS11,FUT6,UBA52,EIF6,APEH,ACOT13,MRPL41,RPS14,TUFM,RPS5,RPL28,MRPL55,RPS19,SLC19A1,TRMT112,RPL7A,GPX4,HSD17B8,RPS9,PKP3,ACOT8,RPS16,RPL41,MRPL14,FARSB,EEF1G,MRPS25,MRPL28,B4GALNT1,RPL8,ACOT7,PSENEN,COA3,FTO,CALR,RPS11,GATB,RPL10L,MRPL24,SOD1,RPSA,OGFOD1,DGAT1,SMPD2,RPL18,RPL13A,MRPS1…
GO:BP	nuclear-transcribed mRNA catabolic process	GO:0000956	4.86995e-05	4.31248	211	519	22	17847	RPL18A,EXOSC4,FAU,RPL36,RPS15,UBA52,RPS14,RPS5,RPL28,RPS19,RPL7A,RPS9,RPS16,RPL41,LSM4,RPL8,NBAS,SMG8,RPS11,RPSA,RPL18,RPL13A
GO:BP	ribosome assembly	GO:0042255	5.39797e-05	4.26777	62	539	12	17847	RPS15,MRPS11,EIF6,RPS14,RPS5,RPS19,BOP1,NLE1,NIP7,RPL10L,RPSA,C1QBP
GO:BP	mitochondrial translation	GO:0032543	8.27927e-05	4.08201	138	572	18	17847	GADD45GIP1,AURKAIP1,MRPS21,MRPL23,MRPL2,MRPS11,MRPL41,TUFM,MRPL55,MRPL14,MRPS25,MRPL28,COA3,GATB,MRPL24,MRPS16,C1QBP,MRPL44
GO:BP	RNA catabolic process	GO:0006401	0.000103903	3.98337	408	528	32	17847	RPL18A,EXOSC4,FAU,RPL36,PSMB10,RPS15,UBA52,PSMD8,RPS14,PSMB6,RNASEH2C,RPS5,RPL28,RPS19,UBB,RPL7A,RPS9,PKP3,RPS16,RPL41,LSM4,PSME3,RPL8,NBAS,FTO,SMG8,RPS11,RPSA,GRSF1,RPL18,RPL13A,DROSHA
GO:BP	oxidative phosphorylation	GO:0006119	0.00012162	3.91499	144	124	9	17847	NDUFB7,NDUFS6,SURF1,NDUFA3,NDUFV3,DNAJC30,UQCR11,NDUFA11,NDUFA13
GO:BP	amide biosynthetic process	GO:0043604	0.00012162	3.91499	897	574	57	17847	RPL18A,GADD45GIP1,AURKAIP1,MRPS21,ELOB,FAU,MRPL23,CHAC2,RPL36,GGT6,RPS15,MRPL2,RARS,DHFR,MRPS11,UBA52,EIF6,APEH,MRPL41,RPS14,TUFM,RPS5,RPL28,MRPL55,RPS19,TRMT112,RPL7A,HSD17B8,RPS9,PKP3,RPS16,RPL41,MRPL14,FARSB,EEF1G,MRPS25,MRPL28,B4GALNT1,RPL8,COA3,FTO,CALR,RPS11,GATB,RPL10L,MRPL24,RPSA,OGFOD1,SMPD2,RPL18,RPL13A,MRPS16,PA2G4,C1QBP,CERS6,MRPL44,GSS
GO:BP	mitochondrial translational termination	GO:0070126	0.00012162	3.91499	88	572	14	17847	GADD45GIP1,AURKAIP1,MRPS21,MRPL23,MRPL2,MRPS11,MRPL41,MRPL55,MRPL14,MRPS25,MRPL28,MRPL24,MRPS16,MRPL44
GO:BP	protein localization to mitochondrion	GO:0070585	0.000126322	3.89852	142	518	17	17847	TIMM17B,TIMM13,TOMM7,NDUFA13,ROMO1,UBL5,BAD,HAX1,DNAJC15,DNM1L,ATP5IF1,TOMM22,HSPD1,HSPA4,MTCH2,PMPCB,RNF31
GO:BP	mitochondrial electron transport, NADH to ubiquinone	GO:0006120	0.000128292	3.8918	56	166	7	17847	NDUFB7,NDUFS6,NDUFA3,NDUFV3,NDUFA11,NDUFA13,NDUFB8
GO:BP	mitochondrion organization	GO:0007005	0.000154908	3.80993	530	523	37	17847	TIMM17B,NDUFB7,TIMM13,NDUFS6,SURF1,FZD9,PET100,NDUFA3,TOMM7,NDUFV3,ALKBH7,NDUFA11,DMAC1,NDUFA13,ROMO1,NDUFB8,SSBP1,UBL5,BAD,TYMP,HAX1,DNAJC15,UQCC3,DNM1L,NDUFS5,DNM1,ATP5IF1,TOMM22,COA3,TMEM70,VPS35,HSPD1,HSPA4,PMPCB,RNF31,NDUFAF3,MIEF2
GO:BP	mitochondrial ATP synthesis coupled electron transport	GO:0042775	0.00016344	3.78664	98	312	11	17847	NDUFB7,NDUFS6,NDUFA3,NDUFV3,UQCR11,NDUFA11,NDUFA13,NDUFB8,COX6B1,DNAJC15,UQCC3
GO:BP	protein targeting to mitochondrion	GO:0006626	0.000170138	3.7692	101	518	14	17847	TIMM17B,TIMM13,TOMM7,NDUFA13,ROMO1,UBL5,HAX1,DNAJC15,ATP5IF1,TOMM22,HSPD1,HSPA4,PMPCB,RNF31
GO:BP	ATP synthesis coupled electron transport	GO:0042773	0.000170138	3.7692	99	312	11	17847	NDUFB7,NDUFS6,NDUFA3,NDUFV3,UQCR11,NDUFA11,NDUFA13,NDUFB8,COX6B1,DNAJC15,UQCC3
GO:BP	translational elongation	GO:0006414	0.000170138	3.7692	140	368	14	17847	GADD45GIP1,AURKAIP1,MRPS21,ELOB,MRPL23,MRPL2,MRPS11,MRPL41,TUFM,MRPL55,MRPL14,EEF1G,MRPS25,MRPL28
GO:BP	mRNA catabolic process	GO:0006402	0.000192596	3.71535	371	519	29	17847	RPL18A,EXOSC4,FAU,RPL36,PSMB10,RPS15,UBA52,PSMD8,RPS14,PSMB6,RPS5,RPL28,RPS19,UBB,RPL7A,RPS9,PKP3,RPS16,RPL41,LSM4,PSME3,RPL8,NBAS,FTO,SMG8,RPS11,RPSA,RPL18,RPL13A
GO:BP	cellular protein-containing complex assembly	GO:0034622	0.000207552	3.68287	1103	539	62	17847	NDUFB7,CHMP2A,NDUFS6,MYO1C,SNRPD2,SURF1,PET100,NDUFA3,TPPP,SMYD3,NDUFV3,NDUFA11,RPS15,SHPRH,DMAC1,NDUFA13,CALY,MRPS11,NDUFB8,UBA52,SNRPD1,EIF6,TAF10,HIST1H3A,RPS14,RPS5,CSNK2B,RPS19,ARPC2,HAX1,UBB,BOP1,GPX4,CENPX,UQCC3,MSRB2,NLE1,CRNKL1,DNM1L,UBE2C,LSM4,ARPC1A,LUC7L3,NIP7,NDUFS5,COA3,TMEM70,CALR,SWI5,CHAF1B,HSPD1,TCP1,CENPP,RPL10L,RPSA,OGFOD1,HSPA4,RPL13A,NDUFAF3,PIAS1,SNUPN,C1QBP
GO:BP	ribosomal small subunit biogenesis	GO:0042274	0.000229343	3.63951	68	481	11	17847	RPS15,FAM207A,EMG1,MRPS11,RPS14,RPS5,BYSL,RPS19,RPS16,TSR3,RPSA
GO:BP	rRNA processing	GO:0006364	0.000246232	3.60866	209	333	16	17847	EXOSC4,NHP2,RPS15,FAM207A,EMG1,MRPS11,UTP14A,RPS14,BYSL,RPS19,TRMT112,RPL7A,BOP1,RPL7L1,RPS9,RPS16
GO:BP	cellular nitrogen compound catabolic process	GO:0044270	0.000326769	3.48576	592	528	39	17847	BLVRB,RPL18A,EXOSC4,FAU,RPL36,PSMB10,RPS15,POR,UBA52,PSMD8,DNPH1,RPS14,PSMB6,RNASEH2C,RPS5,RPL28,TYMP,NUDT18,HNMT,RPS19,UBB,RPL7A,RPS9,PKP3,RPS16,RPL41,LSM4,PSME3,RPL8,ACOT7,NBAS,FTO,SMG8,RPS11,RPSA,GRSF1,RPL18,RPL13A,DROSHA
GO:BP	ATP metabolic process	GO:0046034	0.000328504	3.48346	306	413	22	17847	NDUFB7,AK1,NDUFS6,SURF1,NDUFA3,NDUFV3,DNAJC30,UQCR11,NDUFA11,NDUFA13,NDUFB8,EIF6,RAE1,BAD,COX6B1,DNAJC15,NUP88,UQCC3,DNM1L,GPI,NDUFS5,ATP5IF1
GO:BP	rRNA metabolic process	GO:0016072	0.000447308	3.34939	220	333	16	17847	EXOSC4,NHP2,RPS15,FAM207A,EMG1,MRPS11,UTP14A,RPS14,BYSL,RPS19,TRMT112,RPL7A,BOP1,RPL7L1,RPS9,RPS16
GO:BP	ribosomal small subunit assembly	GO:0000028	0.000498824	3.30205	18	259	5	17847	RPS15,MRPS11,RPS14,RPS5,RPS19
GO:BP	translational initiation	GO:0006413	0.000506144	3.29573	196	519	19	17847	RPL18A,FAU,RPL36,RPS15,UBA52,EIF6,RPS14,RPS5,RPL28,RPS19,RPL7A,RPS9,RPS16,RPL41,RPL8,RPS11,RPSA,RPL18,RPL13A
GO:BP	protein-containing complex subunit organization	GO:0043933	0.00052599	3.27902	2177	524	99	17847	NDUFB7,CHMP2A,GADD45GIP1,NDUFS6,AURKAIP1,MYO1C,MRPS21,SNRPD2,SURF1,ELOB,VPS33A,PET100,NDUFA3,MRPL23,TPPP,SMYD3,NDUFV3,PBRM1,LCMT1,NDUFA11,RPS15,SHPRH,DMAC1,NDUFA13,MRPL2,CALY,MRPS11,NDUFB8,LGI1,UBA52,SNRPD1,EIF6,APEH,TAF10,HIST1H3A,MIF,TRAPPC5,ACOT13,MRPL41,RPS14,BAD,RPS5,MRPL55,CSNK2B,RPS19,ARPC2,HAX1,DNAJC15,UBB,TRMT112,BOP1,TRAPPC2L,KCTD17,GPX4,HSD17B8,CENPX,UQCC3,TRAPPC9,MSRB2,NLE1,CLPP,CRNKL…
GO:BP	aromatic compound catabolic process	GO:0019439	0.00052599	3.27902	607	528	39	17847	BLVRB,RPL18A,EXOSC4,FAU,RPL36,PSMB10,RPS15,UBA52,PSMD8,DNPH1,RPS14,PSMB6,RNASEH2C,RPS5,RPL28,TYMP,NUDT18,HNMT,RPS19,UBB,RPL7A,RPS9,PKP3,RPS16,RPL41,IL4I1,LSM4,PSME3,RPL8,ACOT7,NBAS,FTO,SMG8,RPS11,RPSA,GRSF1,RPL18,RPL13A,DROSHA
GO:BP	cellular macromolecule catabolic process	GO:0044265	0.000542243	3.26581	1194	528	63	17847	KLHL3,RPL18A,EXOSC4,BUB3,FAU,TOLLIP,RPL36,PSMB10,FZR1,RPS15,ERLEC1,UBA52,PSMD8,ANAPC11,RNF20,RPS14,TRIM67,PSMB6,RNASEH2C,RPS5,NEDD8,RPL28,FBXO6,TOR1A,FBXO44,AP2A2,RPS19,UBE3D,UBB,RPL7A,KCTD17,RPS9,PKP3,CLPP,RPS16,RPL41,RNF175,KCTD2,UBE2C,BCAP31,SDF2L1,LSM4,PSME3,HSPBP1,RPL8,NBAS,ATP5IF1,FTO,SMG8,RPS11,UBXN6,COP1,VPS35,RPSA,VPS28,CUL7,GRSF1,USP20,RPL18,CCNF,RPL13A,PIAS1,DROSHA
GO:BP	nucleobase-containing compound catabolic process	GO:0034655	0.000606124	3.21744	544	528	36	17847	RPL18A,EXOSC4,FAU,RPL36,PSMB10,RPS15,UBA52,PSMD8,DNPH1,RPS14,PSMB6,RNASEH2C,RPS5,RPL28,TYMP,NUDT18,RPS19,UBB,RPL7A,RPS9,PKP3,RPS16,RPL41,LSM4,PSME3,RPL8,ACOT7,NBAS,FTO,SMG8,RPS11,RPSA,GRSF1,RPL18,RPL13A,DROSHA
GO:BP	heterocycle catabolic process	GO:0046700	0.000625982	3.20344	591	528	38	17847	BLVRB,RPL18A,EXOSC4,FAU,RPL36,PSMB10,RPS15,UBA52,PSMD8,DNPH1,RPS14,PSMB6,RNASEH2C,RPS5,RPL28,TYMP,NUDT18,HNMT,RPS19,UBB,RPL7A,RPS9,PKP3,RPS16,RPL41,LSM4,PSME3,RPL8,ACOT7,NBAS,FTO,SMG8,RPS11,RPSA,GRSF1,RPL18,RPL13A,DROSHA
GO:BP	mitochondrial gene expression	GO:0140053	0.000625982	3.20344	166	572	18	17847	GADD45GIP1,AURKAIP1,MRPS21,MRPL23,MRPL2,MRPS11,MRPL41,TUFM,MRPL55,MRPL14,MRPS25,MRPL28,COA3,GATB,MRPL24,MRPS16,C1QBP,MRPL44
GO:BP	respiratory electron transport chain	GO:0022904	0.000651669	3.18597	118	312	11	17847	NDUFB7,NDUFS6,NDUFA3,NDUFV3,UQCR11,NDUFA11,NDUFA13,NDUFB8,COX6B1,DNAJC15,UQCC3
GO:BP	cellular respiration	GO:0045333	0.000651669	3.18597	191	312	14	17847	NDUFB7,NDUFS6,BLOC1S1,SURF1,NDUFA3,NDUFV3,UQCR11,NDUFA11,NDUFA13,NDUFB8,COX6B1,DNAJC15,ME3,UQCC3
GO:BP	intracellular transport	GO:0046907	0.000735565	3.13338	1759	523	83	17847	TIMM17B,RPL18A,CHMP2A,TIMM13,DPY30,BLOC1S1,MYO1C,SNRPD2,FAU,VPS33A,STBD1,TOMM7,RPL36,MON1A,DNAJC30,RPS15,NDUFA13,COPE,CALY,NUTF2,ROMO1,ERLEC1,UBA52,SNRPD1,EIF6,RAE1,SEC22A,UBL5,TRAPPC5,AP3B2,RPS14,RPS5,RPL28,COPZ1,AP2A2,RPS19,SIL1,HAX1,DNAJC15,UBB,RPL7A,UXT,TRAPPC2L,ZDHHC11,NUP88,RPS9,TRAPPC9,ACOT8,RPS16,RPL41,RAB24,DNM1L,BCAP31,LAMTOR1,RITA1,CIB1,PLEKHJ1,RPL8,ATP5IF1,TOMM22,CALR,ACTR1A,RPS11,UBX…
GO:BP	anaphase-promoting complex-dependent catabolic process	GO:0031145	0.000735565	3.13338	83	370	10	17847	BUB3,PSMB10,FZR1,UBA52,PSMD8,ANAPC11,PSMB6,UBB,UBE2C,PSME3
GO:BP	protein localization to membrane	GO:0072657	0.000755196	3.12194	636	535	40	17847	RPL18A,TIMM13,MYO1C,FAU,FZD9,GOLGA4,RPL36,RABEP1,RPS15,NDUFA13,ROMO1,LGI1,UBA52,RPS14,BAD,RPS5,RPL28,RPS19,RPL7A,ZDHHC11,RPS9,PKP3,RPS16,RPL41,CIB1,RPL8,TOMM22,RPS11,CACNB3,VPS35,GRASP,ACTB,RPSA,HSPA4,PRKCZ,THY1,RPL18,RPL13A,MIEF2,C16ORF70
GO:BP	electron transport chain	GO:0022900	0.000909475	3.04121	188	166	10	17847	NDUFB7,NDUFS6,SURF1,NDUFA3,NDUFV3,UQCR11,NDUFA11,NDUFA13,POR,NDUFB8
GO:BP	establishment of protein localization to mitochondrion	GO:0072655	0.000985145	3.0065	138	518	15	17847	TIMM17B,TIMM13,TOMM7,NDUFA13,ROMO1,UBL5,BAD,HAX1,DNAJC15,ATP5IF1,TOMM22,HSPD1,HSPA4,PMPCB,RNF31
GO:BP	organic cyclic compound catabolic process	GO:1901361	0.00131875	2.87984	638	528	39	17847	BLVRB,RPL18A,EXOSC4,FAU,RPL36,PSMB10,RPS15,UBA52,PSMD8,DNPH1,RPS14,PSMB6,RNASEH2C,RPS5,RPL28,TYMP,NUDT18,HNMT,RPS19,UBB,RPL7A,RPS9,PKP3,RPS16,RPL41,IL4I1,LSM4,PSME3,RPL8,ACOT7,NBAS,FTO,SMG8,RPS11,RPSA,GRSF1,RPL18,RPL13A,DROSHA
GO:BP	intracellular protein transport	GO:0006886	0.00200435	2.69803	1162	534	60	17847	TIMM17B,RPL18A,TIMM13,MYO1C,FAU,TOMM7,RPL36,MON1A,RPS15,NDUFA13,NUTF2,ROMO1,ERLEC1,UBA52,EIF6,RAE1,UBL5,AP3B2,RPS14,RPS5,RPL28,COPZ1,AP2A2,RPS19,SIL1,HAX1,DNAJC15,UBB,RPL7A,ZDHHC11,NUP88,RPS9,ACOT8,RPS16,RPL41,RAB24,BCAP31,CIB1,RPL8,ATP5IF1,TOMM22,CALR,RPS11,CACNB3,VPS35,HSPD1,IFIT1,GRASP,CSE1L,RPSA,DECR2,WDR34,VPS28,HSPA4,RPL18,PMPCB,RNF31,RPL13A,MIEF2,SNUPN
GO:BP	energy derivation by oxidation of organic compounds	GO:0015980	0.00257611	2.58904	287	124	10	17847	NDUFB7,NDUFS6,BLOC1S1,SURF1,STBD1,NDUFA3,NDUFV3,UQCR11,NDUFA11,NDUFA13
GO:BP	ribonucleoprotein complex assembly	GO:0022618	0.00285296	2.5447	237	539	20	17847	SNRPD2,RPS15,MRPS11,SNRPD1,EIF6,RPS14,RPS5,RPS19,BOP1,NLE1,CRNKL1,LSM4,LUC7L3,NIP7,RPL10L,RPSA,OGFOD1,RPL13A,SNUPN,C1QBP
GO:BP	maturation of SSU-rRNA from tricistronic rRNA transcript (SSU-rRNA, 5.8S rRNA, LSU-rRNA)	GO:0000462	0.00321989	2.49216	35	333	6	17847	FAM207A,MRPS11,RPS14,BYSL,RPS19,RPS16
GO:BP	cellular protein localization	GO:0034613	0.00388313	2.41082	1945	535	88	17847	TIMM17B,RPL18A,TIMM13,MYO1C,BUB3,FAU,FZD9,TOLLIP,TOMM7,GOLGA4,RPL36,RABEP1,MON1A,RPS15,NDUFA13,CALY,NUTF2,ROMO1,ERLEC1,LGI1,UBA52,EIF6,CC2D2A,RAE1,LAMTOR2,UBL5,AP3B2,RPS14,BAD,TRIM67,KPTN,RPS5,RPL28,COPZ1,BYSL,TOR1A,AP2A2,RPS19,SIL1,HAX1,DNAJC15,UBB,NIPBL,RPL7A,ZDHHC11,NUP88,RPS9,PKP3,EXOC3L2,ACOT8,RPS16,RPL41,RAB24,DNM1L,BCAP31,LAMTOR1,CIB1,RPL8,LAMTOR4,DNM1,ATP5IF1,TOMM22,CALR,RPS11,CACNB3,VPS3…
GO:BP	positive regulation of viral process	GO:0048524	0.00394594	2.40385	104	13	3	17847	POLR2J,NELFA,CHMP2A
GO:BP	cellular catabolic process	GO:0044248	0.00394594	2.40385	2287	528	99	17847	BLVRB,KLHL3,RPL18A,CHMP2A,EXOSC4,TOMM6,BUB3,FAU,VPS33A,TOLLIP,STBD1,ATG16L2,CHAC2,TOMM7,RPL36,PSMB10,FZR1,RPS15,POR,EMC6,ERLEC1,UBA52,RGS19,LAMTOR2,PSMD8,ANAPC11,RNF20,DNPH1,RPS14,BAD,TRIM67,PSMB6,RNASEH2C,RPS5,NEDD8,RPL28,FBXO6,TYMP,NUDT18,HNMT,TOR1A,FBXO44,AP2A2,CSNK2B,RPS19,HAX1,UBE3D,UBB,RPL7A,KCTD17,FUCA1,RPS9,CYP2R1,PKP3,ACOT8,CLPP,RPS16,RPL41,RNF175,KCTD2,RAB24,DNM1L,UBE2C,BCAP31,LAMTOR1,S…
GO:BP	cellular macromolecule localization	GO:0070727	0.00455138	2.34186	1956	535	88	17847	TIMM17B,RPL18A,TIMM13,MYO1C,BUB3,FAU,FZD9,TOLLIP,TOMM7,GOLGA4,RPL36,RABEP1,MON1A,RPS15,NDUFA13,CALY,NUTF2,ROMO1,ERLEC1,LGI1,UBA52,EIF6,CC2D2A,RAE1,LAMTOR2,UBL5,AP3B2,RPS14,BAD,TRIM67,KPTN,RPS5,RPL28,COPZ1,BYSL,TOR1A,AP2A2,RPS19,SIL1,HAX1,DNAJC15,UBB,NIPBL,RPL7A,ZDHHC11,NUP88,RPS9,PKP3,EXOC3L2,ACOT8,RPS16,RPL41,RAB24,DNM1L,BCAP31,LAMTOR1,CIB1,RPL8,LAMTOR4,DNM1,ATP5IF1,TOMM22,CALR,RPS11,CACNB3,VPS3…
GO:BP	macromolecule catabolic process	GO:0009057	0.00473874	2.32434	1431	528	68	17847	USE1,KLHL3,RPL18A,EXOSC4,BUB3,FAU,TOLLIP,STBD1,RPL36,PSMB10,FZR1,RPS15,NDUFA13,ERLEC1,UBA52,PSMD8,ANAPC11,RNF20,RPS14,TRIM67,PSMB6,RNASEH2C,RPS5,NEDD8,RPL28,FBXO6,TOR1A,FBXO44,AP2A2,RPS19,UBE3D,UBB,RPL7A,KCTD17,FUCA1,RPS9,PKP3,CLPP,RPS16,RPL41,RNF175,KCTD2,UBE2C,BCAP31,SDF2L1,LSM4,PSME3,HSPBP1,RPL8,NBAS,ATP5IF1,FTO,OAZ3,SMG8,RPS11,UBXN6,COP1,VPS35,RPSA,VPS28,CUL7,GRSF1,USP20,RPL18,CCNF,RPL13A,PIA…
GO:BP	ribonucleoprotein complex subunit organization	GO:0071826	0.00558517	2.25296	251	539	20	17847	SNRPD2,RPS15,MRPS11,SNRPD1,EIF6,RPS14,RPS5,RPS19,BOP1,NLE1,CRNKL1,LSM4,LUC7L3,NIP7,RPL10L,RPSA,OGFOD1,RPL13A,SNUPN,C1QBP
GO:BP	peptidyl-serine acetylation	GO:0030920	0.00558517	2.25296	2	162	2	17847	NAA11,NAA10
GO:BP	ribosomal large subunit biogenesis	GO:0042273	0.00558517	2.25296	69	470	9	17847	NHP2,EIF6,NOP16,RPL7A,BOP1,RPL7L1,NLE1,NIP7,RPL10L
GO:BP	N-terminal peptidyl-serine acetylation	GO:0017198	0.00558517	2.25296	2	162	2	17847	NAA11,NAA10
GO:BP	ncRNA processing	GO:0034470	0.00604181	2.21883	377	572	27	17847	EXOSC4,NHP2,RPS15,FAM207A,EMG1,MRPS11,LAGE3,UTP14A,RPS14,METTL1,BYSL,RPS19,TRMT112,RPL7A,BOP1,RPL7L1,RPS9,RPS16,RTRAF,TSR3,NOP10,GRSF1,PA2G4,TP53RK,DROSHA,ELP2,MRPL44
GO:BP	viral process	GO:0016032	0.00642624	2.19204	832	567	47	17847	POLR2J,NELFA,RPL18A,CHMP2A,GADD45GIP1,FAU,COPS6,POLR2I,ATG16L2,RPL36,PSMB10,RPS15,SIVA1,UBA52,RAE1,RPS14,BAD,PSMB6,RPS5,RPL28,AP2A2,RPS19,UBB,RPL7A,NUP88,RPS9,ACOT8,RPS16,RPL41,BCAP31,RPL8,RTRAF,RPS11,VPS35,HSPD1,IFIT1,NELFE,RPSA,VPS28,SLC52A2,CUL7,RPL18,RPL13A,C1QBP,VAC14,SUPT4H1,XRCC6
GO:BP	protein insertion into mitochondrial inner membrane	GO:0045039	0.00642624	2.19204	11	153	3	17847	TIMM13,NDUFA13,ROMO1
GO:BP	establishment of protein localization to mitochondrial membrane	GO:0090151	0.00667396	2.17562	18	496	5	17847	TIMM13,NDUFA13,ROMO1,TOMM22,HSPA4
GO:BP	generation of precursor metabolites and energy	GO:0006091	0.00713595	2.14655	543	178	16	17847	NDUFB7,NDUFS6,SLC27A5,BLOC1S1,SURF1,STBD1,NDUFA3,NDUFV3,DNAJC30,UQCR11,NDUFA11,NDUFA13,POR,NDUFB8,EIF6,RAE1
GO:BP	transcription elongation from RNA polymerase II promoter	GO:0006368	0.00787871	2.10354	84	103	5	17847	POLR2J,NELFA,ELOB,POLR2I,PBRM1
GO:BP	mRNA metabolic process	GO:0016071	0.00788229	2.10335	860	539	46	17847	POLR2J,ELAVL2,RPL18A,EXOSC4,AURKAIP1,SNRPD2,FAU,POLR2I,SF3B5,PHF5A,RPL36,PSMB10,RPS15,UBA52,SNRPD1,PSMD8,UBL5,RNF20,RPS14,PSMB6,RPS5,RPL28,RPS19,UBB,RPL7A,RPS9,PKP3,RPS16,RPL41,CRNKL1,LSM4,PSME3,RPL8,LUC7L3,NBAS,FTO,SMG8,RPS11,NELFE,ZC3H13,RPSA,GRSF1,RPL18,RPL13A,SNUPN,C1QBP
GO:BP	ncRNA metabolic process	GO:0034660	0.00812068	2.09041	471	572	31	17847	EXOSC4,NHP2,RPS15,FAM207A,RARS,EMG1,MRPS11,LAGE3,UTP14A,RPS14,METTL1,BYSL,RPS19,TRMT112,RPL7A,BOP1,RPL7L1,RPS9,RPS16,FARSB,RTRAF,GATB,TSR3,NOP10,GRSF1,PA2G4,TP53RK,DROSHA,DTD1,ELP2,MRPL44
GO:BP	protein transport	GO:0015031	0.00817645	2.08744	2084	535	91	17847	USE1,TIMM17B,RPL18A,CHMP2A,TIMM13,TOMM6,MYO1C,FAU,VPS33A,ATG16L2,TOMM7,GOLGA4,RPL36,RABEP1,MON1A,RPS15,TVP23A,NDUFA13,COPE,CALY,NUTF2,ROMO1,ERLEC1,SELENOK,UBA52,PTPRN,EIF6,RAE1,SEC22A,UBL5,MIF,AP3B2,RPS14,BAD,RPS5,RPL28,CD14,COPZ1,TOR1A,AP2A2,RPS19,SIL1,HAX1,DNAJC15,UBB,ATP6V1F,RPL7A,ZDHHC11,NUP88,RPS9,ENSA,MAPK11,ACOT8,RPS16,RPL41,RAB24,DNM1L,BCAP31,CIB1,RPL8,GPI,NBAS,DNM1,ATP5IF1,TOMM22,CALR,TW…
GO:BP	establishment of protein localization	GO:0045184	0.00827104	2.08244	2199	535	95	17847	USE1,TIMM17B,RPL18A,CHMP2A,TIMM13,TOMM6,MYO1C,FAU,VPS33A,ATG16L2,TOMM7,SMYD3,GOLGA4,RPL36,RABEP1,MON1A,RPS15,TVP23A,NDUFA13,COPE,CALY,NUTF2,ROMO1,ERLEC1,SELENOK,UBA52,PTPRN,EIF6,RAE1,SEC22A,UBL5,MIF,AP3B2,RPS14,BAD,RPS5,RPL28,CD14,COPZ1,TOR1A,AP2A2,RPS19,SIL1,HAX1,DNAJC15,UBB,NIPBL,ATP6V1F,RPL7A,PDZD7,ZDHHC11,PTP4A3,NUP88,RPS9,ENSA,MAPK11,ACOT8,RPS16,RPL41,RAB24,DNM1L,BCAP31,CIB1,RPL8,GPI,NBAS,DN…
GO:BP	positive regulation of viral transcription	GO:0050434	0.00848618	2.07129	41	8	2	17847	POLR2J,NELFA
GO:BP	protein-containing complex assembly	GO:0065003	0.00895294	2.04803	1852	539	83	17847	NDUFB7,CHMP2A,NDUFS6,MYO1C,SNRPD2,SURF1,ELOB,PET100,NDUFA3,TPPP,SMYD3,NDUFV3,LCMT1,NDUFA11,RPS15,SHPRH,DMAC1,NDUFA13,CALY,MRPS11,NDUFB8,LGI1,UBA52,SNRPD1,EIF6,TAF10,HIST1H3A,MIF,TRAPPC5,ACOT13,RPS14,BAD,RPS5,CSNK2B,RPS19,ARPC2,HAX1,DNAJC15,UBB,BOP1,TRAPPC2L,KCTD17,GPX4,HSD17B8,CENPX,UQCC3,TRAPPC9,MSRB2,NLE1,CLPP,CRNKL1,FARSB,KCTD2,DNM1L,UBE2C,LSM4,ARPC1A,LUC7L3,NIP7,NDUFS5,ATP5IF1,COA3,TMEM70,CAL…
GO:BP	cellular protein complex disassembly	GO:0043624	0.0103738	1.98406	218	368	14	17847	GADD45GIP1,AURKAIP1,MRPS21,MRPL23,MRPL2,MRPS11,APEH,MRPL41,MRPL55,TRMT112,MRPL14,MRPS25,CIB1,MRPL28
GO:BP	catabolic process	GO:0009056	0.0103738	1.98406	2665	447	95	17847	USE1,BLVRB,KLHL3,RPL18A,CHMP2A,EXOSC4,TOMM6,BUB3,FAU,VPS33A,TOLLIP,STBD1,ATG16L2,CHAC2,TOMM7,RPL36,PAFAH1B3,PSMB10,FZR1,RPS15,NDUFA13,POR,HINT2,EMC6,ERLEC1,FUT6,UBA52,RGS19,EIF6,RAE1,LAMTOR2,PSMD8,ANAPC11,RNF20,DNPH1,RPS14,BAD,TRIM67,PSMB6,RNASEH2C,RPS5,NEDD8,RPL28,FBXO6,TYMP,NUDT18,HNMT,TOR1A,FBXO44,AP2A2,CSNK2B,RPS19,HAX1,UBE3D,UBB,RPL7A,PRSS2,KCTD17,NUP88,FUCA1,RPS9,CYP2R1,PKP3,ACOT8,CLPP,RPS1…
GO:BP	protein import into mitochondrial matrix	GO:0030150	0.0108233	1.96564	19	280	4	17847	TIMM17B,TOMM7,ROMO1,DNAJC15
GO:BP	maturation of SSU-rRNA	GO:0030490	0.0112991	1.94696	47	466	7	17847	FAM207A,MRPS11,RPS14,BYSL,RPS19,RPS16,TSR3
GO:BP	symbiotic process	GO:0044403	0.0122676	1.91124	886	567	48	17847	POLR2J,NELFA,RPL18A,CHMP2A,GADD45GIP1,FAU,COPS6,POLR2I,ATG16L2,RPL36,PSMB10,RPS15,SIVA1,UBA52,RAE1,RPS14,BAD,PSMB6,RPS5,RPL28,AP2A2,RPS19,UBB,RPL7A,NUP88,RPS9,ACOT8,RPS16,RPL41,BCAP31,RPL8,RTRAF,RPS11,VPS35,HSPD1,IFIT1,NELFE,TCP1,RPSA,VPS28,SLC52A2,CUL7,RPL18,RPL13A,C1QBP,VAC14,SUPT4H1,XRCC6
GO:BP	N-terminal peptidyl-glutamic acid acetylation	GO:0018002	0.0133967	1.873	3	162	2	17847	NAA11,NAA10
GO:BP	mitochondrial transport	GO:0006839	0.0139564	1.85523	263	518	19	17847	TIMM17B,TIMM13,FZD9,TOMM7,ALKBH7,DNAJC30,NDUFA13,ROMO1,UBL5,BAD,HAX1,DNAJC15,ATP5IF1,TOMM22,VPS35,HSPD1,HSPA4,PMPCB,RNF31
GO:BP	peptide transport	GO:0015833	0.0139564	1.85523	2124	535	91	17847	USE1,TIMM17B,RPL18A,CHMP2A,TIMM13,TOMM6,MYO1C,FAU,VPS33A,ATG16L2,TOMM7,GOLGA4,RPL36,RABEP1,MON1A,RPS15,TVP23A,NDUFA13,COPE,CALY,NUTF2,ROMO1,ERLEC1,SELENOK,UBA52,PTPRN,EIF6,RAE1,SEC22A,UBL5,MIF,AP3B2,RPS14,BAD,RPS5,RPL28,CD14,COPZ1,TOR1A,AP2A2,RPS19,SIL1,HAX1,DNAJC15,UBB,ATP6V1F,RPL7A,ZDHHC11,NUP88,RPS9,ENSA,MAPK11,ACOT8,RPS16,RPL41,RAB24,DNM1L,BCAP31,CIB1,RPL8,GPI,NBAS,DNM1,ATP5IF1,TOMM22,CALR,TW…
GO:BP	amide transport	GO:0042886	0.0150488	1.8225	2158	535	92	17847	USE1,TIMM17B,RPL18A,CHMP2A,TIMM13,TOMM6,MYO1C,FAU,VPS33A,ATG16L2,TOMM7,GOLGA4,RPL36,RABEP1,MON1A,RPS15,TVP23A,NDUFA13,COPE,CALY,NUTF2,ROMO1,ERLEC1,SELENOK,UBA52,PTPRN,EIF6,RAE1,SEC22A,UBL5,MIF,AP3B2,RPS14,BAD,RPS5,RPL28,CD14,COPZ1,TOR1A,AP2A2,RPS19,SIL1,SLC19A1,HAX1,DNAJC15,UBB,ATP6V1F,RPL7A,ZDHHC11,NUP88,RPS9,ENSA,MAPK11,ACOT8,RPS16,RPL41,RAB24,DNM1L,BCAP31,CIB1,RPL8,GPI,NBAS,DNM1,ATP5IF1,TOMM22…
GO:BP	macroautophagy	GO:0016236	0.0156759	1.80477	294	78	7	17847	KLHL3,CHMP2A,TOMM6,VPS33A,STBD1,ATG16L2,TOMM7
GO:BP	protein polyubiquitination	GO:0000209	0.0159326	1.79771	313	370	17	17847	KLHL3,FBXW9,PSMB10,FZR1,SHPRH,UBA52,PSMD8,ANAPC11,RNF20,PSMB6,FBXO6,FBXO44,UBE3D,UBB,UBE2N,UBE2C,PSME3
GO:BP	organonitrogen compound biosynthetic process	GO:1901566	0.0168322	1.77386	1884	574	87	17847	RPL18A,AK1,GADD45GIP1,AURKAIP1,MRPS21,ELOB,FAU,MRPL23,CHAC2,PDGFRB,RPL36,GGT6,DNAJC30,RPS15,TMEM258,MRPL2,RARS,DHFR,MRPS11,SELENOK,FUT6,UBA52,PPOX,EIF6,APEH,APRT,MRPL41,RPS14,TUFM,RPS5,RPL28,MRPL55,TYMP,CSNK2B,RPS19,DDOST,ALG9,TRMT112,RPL7A,ZDHHC11,HSD17B8,DPM2,RPS9,UQCC3,PKP3,ACOT8,RPS16,RPL41,MRPL14,FARSB,SDF2L1,EEF1G,MRPS25,MRPL28,B4GALNT1,RPL8,ACOT7,PIGP,ATP5IF1,COA3,FTO,OAZ3,AGMAT,CALR,RPS11…
GO:BP	regulation of viral transcription	GO:0046782	0.017821	1.74907	64	8	2	17847	POLR2J,NELFA
GO:BP	maturation of LSU-rRNA	GO:0000470	0.0193402	1.71354	21	302	4	17847	NHP2,RPL7A,BOP1,RPL7L1
GO:BP	regulation of viral process	GO:0050792	0.0204581	1.68913	208	13	3	17847	POLR2J,NELFA,CHMP2A
GO:BP	interspecies interaction between organisms	GO:0044419	0.0206739	1.68458	936	567	49	17847	POLR2J,NELFA,RPL18A,CHMP2A,GADD45GIP1,FAU,COPS6,POLR2I,ATG16L2,RPL36,PSMB10,RPS15,ROMO1,SIVA1,UBA52,RAE1,RPS14,BAD,PSMB6,RPS5,RPL28,AP2A2,RPS19,UBB,RPL7A,NUP88,RPS9,ACOT8,RPS16,RPL41,BCAP31,RPL8,RTRAF,RPS11,VPS35,HSPD1,IFIT1,NELFE,TCP1,RPSA,VPS28,SLC52A2,CUL7,RPL18,RPL13A,C1QBP,VAC14,SUPT4H1,XRCC6
GO:BP	DNA-templated transcription, elongation	GO:0006354	0.0234113	1.63057	112	103	5	17847	POLR2J,NELFA,ELOB,POLR2I,PBRM1
GO:BP	regulation of symbiosis, encompassing mutualism through parasitism	GO:0043903	0.0246733	1.60777	224	13	3	17847	POLR2J,NELFA,CHMP2A
GO:BP	protein-containing complex disassembly	GO:0032984	0.0253423	1.59615	330	368	17	17847	CHMP2A,GADD45GIP1,AURKAIP1,MRPS21,VPS33A,MRPL23,PBRM1,MRPL2,MRPS11,APEH,MRPL41,MRPL55,TRMT112,MRPL14,MRPS25,CIB1,MRPL28
GO:BP	nitrogen compound transport	GO:0071705	0.0273334	1.56331	2466	535	101	17847	USE1,TIMM17B,RPL18A,CHMP2A,TIMM13,TOMM6,MYO1C,FAU,VPS33A,ATG16L2,SLC1A6,TOMM7,GOLGA4,RPL36,RABEP1,SYT5,MON1A,RPS15,TVP23A,NDUFA13,COPE,CALY,NUTF2,ROMO1,ERLEC1,SELENOK,UBA52,PTPRN,EIF6,RAE1,SEC22A,UBL5,SLC35E4,MIF,AP3B2,RPS14,BAD,NPY5R,RPS5,RPL28,CD14,COPZ1,TOR1A,AP2A2,RPS19,SIL1,SLC19A1,HAX1,DNAJC15,UBB,ATP6V1F,RPL7A,ZDHHC11,NUP88,RPS9,ENSA,MAPK11,ACOT8,RPS16,RPL41,RAB24,DNM1L,BCAP31,CIB1,RPL8,GP…
GO:BP	positive regulation of synaptic vesicle endocytosis	GO:1900244	0.0293825	1.53191	8	411	3	17847	TOR1A,DNM1L,DNM1
GO:BP	transcription-coupled nucleotide-excision repair	GO:0006283	0.0299581	1.52349	73	169	5	17847	POLR2J,COPS6,POLR2I,POLD1,UBA52
GO:BP	regulation of protein targeting	GO:1903533	0.030219	1.51972	82	523	9	17847	MYO1C,TOMM7,UBL5,HAX1,CIB1,ATP5IF1,CACNB3,RNF31,MIEF2
GO:BP	protein localization	GO:0008104	0.0315045	1.50163	2863	535	114	17847	USE1,TIMM17B,RPL18A,CHMP2A,TIMM13,TOMM6,MYO1C,BUB3,FAU,VPS33A,FZD9,TOLLIP,ATG16L2,TOMM7,SMYD3,GOLGA4,RPL36,RABEP1,MON1A,RPS15,TVP23A,NDUFA13,COPE,CALY,NUTF2,ROMO1,ERLEC1,SELENOK,LGI1,UBA52,PTPRN,EIF6,CC2D2A,RAE1,LAMTOR2,SEC22A,UBL5,MIF,AP3B2,LRRC61,RPS14,BAD,TRIM67,KPTN,RPS5,NEDD8,RPL28,CD14,COPZ1,BYSL,TOR1A,AP2A2,RPS19,SIL1,HAX1,DNAJC15,UBB,NIPBL,ATP6V1F,RPL7A,PDZD7,ZDHHC11,PTP4A3,NUP88,RPS9,ENS…
GO:BP	establishment of localization in cell	GO:0051649	0.0324642	1.4886	2271	523	92	17847	TIMM17B,RPL18A,CHMP2A,TIMM13,DPY30,BLOC1S1,MYO1C,SNRPD2,FAU,VPS33A,STBD1,TOMM7,RPL36,SYT5,MON1A,DNAJC30,RPS15,NDUFA13,COPE,CALY,NUTF2,ROMO1,ERLEC1,UBA52,PTPRN,SNRPD1,EIF6,RAE1,SEC22A,UBL5,TRAPPC5,AP3B2,RPS14,BAD,P2RX5,RPS5,RPL28,COPZ1,TOR1A,AP2A2,RPS19,SIL1,HAX1,DNAJC15,UBB,RPL7A,UXT,TRAPPC2L,ZDHHC11,NUP88,RPS9,TRAPPC9,ACOT8,RPS16,RPL41,RAB24,DNM1L,BCAP31,LAMTOR1,RITA1,CIB1,PLEKHJ1,RPL8,DNM1,ATP5…
GO:BP	negative regulation of centriole elongation	GO:1903723	0.0328241	1.48381	1	13	1	17847	CHMP2A
GO:BP	pigment catabolic process	GO:0046149	0.0341244	1.46693	7	2	1	17847	BLVRB
GO:BP	tetrapyrrole catabolic process	GO:0033015	0.0341244	1.46693	7	2	1	17847	BLVRB
GO:BP	porphyrin-containing compound catabolic process	GO:0006787	0.0341244	1.46693	7	2	1	17847	BLVRB
GO:BP	heme catabolic process	GO:0042167	0.0341244	1.46693	7	2	1	17847	BLVRB
GO:BP	distal tubule morphogenesis	GO:0072156	0.0362473	1.44072	3	5	1	17847	KLHL3
GO:BP	renal sodium ion absorption	GO:0070294	0.0479148	1.31953	4	5	1	17847	KLHL3
GO:BP	regulation of transcription from RNA polymerase II promoter in response to hypoxia	GO:0061418	0.0492899	1.30724	78	370	7	17847	ELOB,PSMB10,UBA52,PSMD8,PSMB6,UBB,PSME3
